# Supplementary material for: Genome-Wide Identification and Expression Profiling of Cytochrome P450 Monooxygenase Superfamily in Foxtail Millet
Source: Int J Mol Sci. 2023 Jul 4;24(13):11053. doi: 10.3390/ijms241311053 (PMC10341998; doi:10.3390/ijms241311053)
Supplement: Supplementary file 1 [file ijms-24-11053-s001.zip]

Archive with 15 entries (14 files):
- Supplementary Files/
- Supplementary Files/Figure S1. Phylogenetic tree of CYP450s from foxtail millet and Arabidopsis with bootstrap values per each node.jpg
- Supplementary Files/Figure S2. Synteny analyses of CYP450 genes between Setaria italica and Setaria viridis.jpg
- Supplementary Files/Figure S3. Relative expression patterns (FPKM value) of some CYP7X group genes involved in 21 tissues and different developmental stages of foxtail millet.png
- Supplementary Files/Figure S4. Relative expression patterns (FPKM value) of some CYP7X group genes involved in 21 tissues and different developmental stages of foxtail millet.png
- Supplementary Files/Figure S5. Relative expression patterns (FPKM value) of CYP9X group genes involved in 21 tissues and dif-ferent developmental stages of foxtail millet.png
- Supplementary Files/Figure S6. The RNA bands in agarose gels of the non-treated foxtail millet plants.jpg
- Supplementary Files/Figure S7. The melting curve analysis of primers used for RT-PCR.jpg
- Supplementary Files/Table S1. Comparison of CYP450 families among  Setaria italica and Arabidopsis thaliana.xls
- Supplementary Files/Table S2. Physicochemical properties analysis of SiCYP450 genes.xls
- Supplementary Files/Table S3. The tandem duplication and segmental duplication of SiCYP450 genes.xls
- Supplementary Files/Table S4. The gene structure of SiCYP450 genes.xls
- Supplementary Files/Table S5.Putative cis-acting elements identified in the promoter regions of SiCYP450 genes..xlsx
- Supplementary Files/Table S6.The expression levels (FPKM value) of SiCYP450 genes involved in 21 tissues.xlsx
- Supplementary Files/Table S7. Primers used for RT-PCR.xlsx
