# Supplementary material for: Genome-Wide Identification and Expression Profiling of Cytochrome P450 Monooxygenase Superfamily in Foxtail Millet
Source: Int J Mol Sci. 2023 Jul 4;24(13):11053. doi: 10.3390/ijms241311053 (PMC10341998; doi:10.3390/ijms241311053)
Supplement: Supplementary file 1 [file ijms-24-11053-s001.zip › Supplementary Files/Table S1. Comparison of CYP450 families among Setaria italica and Arabidopsis thaliana.xls]

## Sheet: Sheet1
Supplement Table 1. Comparison of CYP450 families among Setaria italica and Arabidopsis thaliana.
		Setaria italica	Arabidopsis thaliana
non-A-type	SiCYP51	4	2
	SiCYP74	1	2
	SiCYP97	1	3
	SiCYP710	2	4
	SiCYP711	4	1
	SiCYP72	16	10
	SiCYP709	13	3
	SiCYP714	8	2
	SiCYP715	3	1
	SiCYP721	1	1
	SiCYP734	4	2
	SiCYP735		4
	SiCYP85	1	1
	SiCYP87	9	1
	SiCYP88	2	2
	SiCYP90	6	4
	SiCYP702		8
	SiCYP707		4
	SiCYP708		3
	SiCYP716	3	2
	SiCYP718		1
	SiCYP720		1
	SiCYP722	2	1
	SiCYP724	2	1
	SiCYP86	5	10
	SiCYP94	15	6
	SiCYP96	11	14
	SiCYP704	11	3
A-type	SiCYP71	107	54
	SiCYP73		1
	SiCYP75	17	1
	SiCYP76	23	9
	SiCYP77	2	6
	SiCYP78	8	6
	SiCYP79	6	13
	SiCYP81	11	16
	SiCYP82		5
	SiCYP83		2
	SiCYP84	1	1
	SiCYP89	25	7
	SiCYP93	4	1
	SiCYP98	1	3
	SiCYP703	1	1
	SiCYP701		1
	SiCYP705		31
	SiCYP706	1	7
	SiCYP712		2
