# Supplementary material for: Genome-Wide Identification and Expression Profiling of Cytochrome P450 Monooxygenase Superfamily in Foxtail Millet
Source: Int J Mol Sci. 2023 Jul 4;24(13):11053. doi: 10.3390/ijms241311053 (PMC10341998; doi:10.3390/ijms241311053)
Supplement: Supplementary file 1 [file ijms-24-11053-s001.zip › Supplementary Files/Table S2. Physicochemical properties analysis of SiCYP450 genes.xls]

## Sheet: Sheet1
Supplement Table 2. Physicochemical properties analysis of SiCYP450 genes
Gene name	Gene ID	Number of amino acids (aa)	Molecular weight (kDa)	pI	Instability index	Aliphatic index	The grand average of hydropathicity	Location
SiCYP51G1	KQL26283	551	61.95	9.67	53.76	81.45	-0.337	Cytoplasmic
SiCYP51G2	KQK94753	489	55.44	9	43.58	87.77	-0.208	InnerMembrane
SiCYP51G3	KQK94754	336	38.24	6.23	53.41	82.17	-0.291	Cytoplasmic
SiCYP51G4	KQK94757	489	55.42	8.86	40.02	95.48	-0.109	InnerMembrane
SiCYP703A1	KQL00931	524	59.61	7.04	39.11	90.46	-0.165	Cytoplasmic
SiCYP79A1	KQK88267	521	56.56	9.19	45.27	94.53	-0.077	Cytoplasmic
SiCYP79A2	KQK88279	309	34.79	8.45	41.73	80.74	-0.212	Cytoplasmic
SiCYP79A3	KQK89098	482	54.06	6.04	41.89	93.65	-0.074	Cytoplasmic
SiCYP704A1	KQL09111	524	60.12	7.26	34.22	83.99	-0.247	Cytoplasmic
SiCYP704A2	KQL09112	411	47	8.84	31.93	81.44	-0.219	Periplasmic
SiCYP704A3	KQL09113	520	59.61	6.42	36.21	88.6	-0.157	Cytoplasmic
SiCYP704A4	KQK90219	525	58.79	8.06	43.7	78.51	-0.264	Cytoplasmic
SiCYP704A5	KQK90368	256	29.14	9.43	45.54	91.09	-0.277	Cytoplasmic
SiCYP704B1	KQK98540	203	22.73	6.48	36.43	93.3	0.018	Cytoplasmic
SiCYP704B2	KQK98541	507	57.28	8.57	44.6	88.38	-0.139	Cytoplasmic
SiCYP704B3	KQK98542	508	57.97	8.92	37.23	87.6	-0.136	Cytoplasmic
SiCYP704B4	KQK98543	449	51.03	7.66	38.94	86.93	-0.178	Cytoplasmic
SiCYP704B5	KQK98563	505	57.12	6	36.24	87.33	-0.187	Cytoplasmic
SiCYP704B6	KQK92394	541	61.48	7.65	42.91	87.26	-0.156	Cytoplasmic
SiCYP706A1	KQL02852	447	48.93	8.78	39.37	98.03	-0.009	Cytoplasmic
SiCYP709B1	KQL30805	523	57.86	9.32	29.04	91.8	0.039	InnerMembrane
SiCYP709B2	KQL26838	511	57.59	8.9	35.39	90.51	-0.149	Cytoplasmic
SiCYP709B3	KQL26839	512	57.4	8.6	32.34	91.05	-0.086	Cytoplasmic
SiCYP709B4	KQL26840	523	58.64	8.98	35.87	91.05	-0.112	Cytoplasmic
SiCYP709B5	KQL09300	518	55.82	8.52	28.69	93.34	0.152	InnerMembrane
SiCYP709B6	KQL09408	514	55.8	8.75	35.44	92.37	0.105	InnerMembrane
SiCYP709B7	KQL10579	441	49.43	9.25	41.61	98.39	0.089	InnerMembrane
SiCYP709B8	KQK90734	529	58.77	9.33	45.02	102.7	102.7	InnerMembrane
SiCYP709B9	KQK90735	517	57.74	9.54	28.87	99.05	0.027	InnerMembrane
SiCYP709B10	KQK90736	522	58.16	9.44	34.61	102.26	0.042	InnerMembrane
SiCYP709B11	KQK90737	369	41.02	8.65	34.46	94.15	-0.098	Cytoplasmic
SiCYP709B12	KQK90738	523	59.04	8.84	38.1	98.51	-0.029	InnerMembrane
SiCYP709B13	KQK90739	469	53.36	9.05	31.33	94.18	-0.172	Cytoplasmic
SiCYP710A1	KQL04937	510	57.16	8.08	53.22	77.16	-0.144	InnerMembrane
SiCYP710A2	KQK90434	509	56.58	6.97	44.88	83.48	-0.062	Cytoplasmic
SiCYP711A1	KQL28114	549	60.98	9.02	52.47	90.47	-0.108	InnerMembrane
SiCYP711A2	KQL06585	533	59.1	8.69	40.41	93.85	-0.024	InnerMembrane
SiCYP711A3	KQL06586	536	60.34	8.19	42.72	87.33	-0.16	InnerMembrane
SiCYP711A4	KQL00367	391	44.24	6.61	46.18	92.74	-0.162	Cytoplasmic
SiCYP714A1	KQL27192	525	57.32	9.17	36.84	93.33	-0.004	Cytoplasmic
SiCYP714A2	KQL14983	358	39.43	8.98	49.94	91.37	0.024	Cytoplasmic
SiCYP714A3	KQL08876	467	53.41	9.2	43.43	97.09	-0.138	InnerMembrane
SiCYP714A4	KQK99698	426	48.11	9.07	35.85	94.3	-0.174	Cytoplasmic
SiCYP714A5	KQK99702	524	59.03	9.2	43.14	97.75	-0.029	InnerMembrane
SiCYP714A6	KQK93252	512	58.65	8.97	45.01	97.54	-0.099	InnerMembrane
SiCYP714A7	KQK93346	950	106.58	5.06	51.15	77.52	-0.492	Cytoplasmic
SiCYP714A8	KQK91032	520	58.17	8.8	35.52	100.31	-0.01	Cytoplasmic
SiCYP715A1	KQL29730	528	58.18	9.65	49.56	91.95	0.001	InnerMembrane
SiCYP715A2	KQL32200	528	58.42	9.44	48.41	86.89	-0.13	InnerMembrane
SiCYP715A3	KQL26658	529	58.14	9.52	53.13	88.11	-0.014	InnerMembrane
SiCYP716A1	KQL26028	482	53.31	9.36	46.57	94.4	-0.015	InnerMembrane
SiCYP716A2	KQL11857	482	53.46	9.48	49.58	91.31	0.06	InnerMembrane
SiCYP716A3	KQK94251	486	53.46	9.29	52.36	87.39	0.034	InnerMembrane
SiCYP71A1	KQL28393	511	56.71	8.6	50.97	93.48	-0.012	InnerMembrane
SiCYP71A2	KQL28394	507	55.78	7.31	50.54	97.08	-0.03	InnerMembrane
SiCYP71A3	KQL28399	434	48.47	9.23	49.12	89.52	-0.19	InnerMembrane
SiCYP71A4	KQL28400	511	57.54	8.46	43.77	97.32	-0.123	Cytoplasmic
SiCYP71A5	KQL28401	519	57.99	6.63	43.08	104.51	-0.03	InnerMembrane
SiCYP71A6	KQL29270	519	58.36	9.06	41.68	96.97	-0.021	InnerMembrane
SiCYP71A7	KQL29306	509	56.14	8.68	43.79	96.8	-0.009	Cytoplasmic
SiCYP71A8	KQL29578	514	58.45	7.72	43.44	91.26	-0.211	Cytoplasmic
SiCYP71A9	KQL23181	518	57.93	7.3	52.81	103.59	0.018	InnerMembrane
SiCYP71A10	KQL23767	500	56.35	8.79	47.76	93.2	-0.066	InnerMembrane
SiCYP71A11	KQL23768	502	56.57	8.66	50	94	-0.048	InnerMembrane
SiCYP71A12	KQL24221	524	58.32	8.62	53.78	92.19	-0.255	Cytoplasmic
SiCYP71A13	KQL24333	309	34.72	10.24	51.62	95.4	-0.068	InnerMembrane
SiCYP71A14	KQL25430	500	54.3	7.76	47.71	97.7	-0.013	Cytoplasmic
SiCYP71A15	KQL27087	508	56.76	7.14	54.44	102.58	0.006	InnerMembrane
SiCYP71A16	KQL27131	379	42.21	6.38	44.14	105.54	0.103	InnerMembrane
SiCYP71A17	KQL14741	238	26.52	9.82	60.74	60.74	-0.123	Cytoplasmic
SiCYP71A18	KQL14742	509	56.93	7.75	42.38	101.38	-0.109	InnerMembrane
SiCYP71A19	KQL14743	447	50.16	8.69	43.77	105.88	-0.102	Cytoplasmic
SiCYP71A20	KQL15413	417	45.63	7.82	43.31	87.67	-0.124	Cytoplasmic
SiCYP71A21	KQL16177	517	57.14	7.22	46.84	95.61	-0.074	Cytoplasmic
SiCYP71A22	KQL16967	336	37.07	10.6	60.1	86.96	-0.135	InnerMembrane
SiCYP71A23	KQL16968	522	56.8	8.74	46.36	97.07	0.057	InnerMembrane
SiCYP71A24	KQL10214	522	58.89	8.81	37.42	99.62	0.017	InnerMembrane
SiCYP71A25	KQL11263	435	48.19	5.86	50.96	97.1	0.023	Cytoplasmic
SiCYP71A26	KQL11267	517	57.85	8.78	43.97	98.7	-0.014	InnerMembrane
SiCYP71A27	KQL11268	418	45.62	7.12	47.81	96.24	-0.076	Cytoplasmic
SiCYP71A28	KQL11270	513	57.41	9	53.76	101.13	-0.009	InnerMembrane
SiCYP71A29	KQL11271	510	56.75	8.35	51.74	101.76	0.011	InnerMembrane
SiCYP71A30	KQL11273	442	48.79	6.96	42.59	103.55	0.036	Cytoplasmic
SiCYP71A31	KQL11274	515	56.17	6.72	41.04	99.94	0.039	Cytoplasmic
SiCYP71A32	KQL03280	528	57.83	6.62	42.47	94.81	-0.091	Cytoplasmic
SiCYP71A33	KQL03282	510	56.51	6.64	44.85	92.2	-0.125	Cytoplasmic
SiCYP71A34	KQL03283	527	57.59	7.12	46.36	100.53	-0.036	InnerMembrane
SiCYP71A35	KQL03285	514	57.13	6.56	42.59	92.28	-0.118	InnerMembrane
SiCYP71A36	KQL04202	533	59.7	7.34	48.73	100.69	-0.087	Cytoplasmic
SiCYP71A37	KQL04203	543	61.14	7.06	47.49	99.58	-0.078	Cytoplasmic
SiCYP71A38	KQL04210	483	54.17	9.45	51.02	94.14	-0.128	InnerMembrane
SiCYP71A39	KQL04688	512	57.62	9.03	46.34	95.08	-0.123	InnerMembrane
SiCYP71A40	KQL06152	501	56.33	11.17	59.27	91.48	-0.308	InnerMembrane
SiCYP71A41	KQL08684	510	55.82	8.38	44.23	99.82	0.039	InnerMembrane
SiCYP71A42	KQL00165	549	60.78	6.23	40.42	90.86	-0.1	InnerMembrane
SiCYP71A43	KQL00166	523	58.63	8.21	41.65	99.02	-0.086	Cytoplasmic
SiCYP71A44	KQL00167	530	59.42	6.9	41.62	100.3	-0.048	Cytoplasmic
SiCYP71A45	KQL00368	502	56.21	8.69	48.17	48.17	-0.097	InnerMembrane
SiCYP71A46	KQL00786	510	56.75	6.11	41.71	97.27	-0.067	Cytoplasmic
SiCYP71A47	KQL01150	500	56.21	6.42	48.69	98.16	-0.039	InnerMembrane
SiCYP71A48	KQL01189	537	59.69	6.12	41.56	97.3	-0.064	Cytoplasmic
SiCYP71A49	KQL01190	537	59.87	6.37	40.37	99.83	-0.034	InnerMembrane
SiCYP71A50	KQL01237	502	56.21	8.82	49.11	96.51	-0.08	InnerMembrane
SiCYP71A51	KQL01259	498	56.46	9.1	51.54	100	-0.068	InnerMembrane
SiCYP71A52	KQL01822	513	56.61	7.2	46.94	96.08	-0.046	InnerMembrane
SiCYP71A53	KQL01890	476	52.26	7.78	45.99	94.33	-0.106	Cytoplasmic
SiCYP71A54	KQK96243	455	50.49	8.09	46.39	91.71	-0.056	Cytoplasmic
SiCYP71A55	KQK96487	529	58.92	8.87	35.09	102.1	0.036	InnerMembrane
SiCYP71A56	KQK96956	527	58.41	9.05	50.38	95.35	-0.127	InnerMembrane
SiCYP71A57	KQK97742	519	56.71	8.2	44.39	97.05	-0.057	Cytoplasmic
SiCYP71A58	KQK97744	473	51.77	9.42	49.21	103.62	0	Cytoplasmic
SiCYP71A59	KQK97930	532	59.61	8.67	46.67	94.62	-0.029	Cytoplasmic
SiCYP71A60	KQK97931	539	60.14	8.32	42.29	97.51	-0.08	InnerMembrane
SiCYP71A61	KQK97932	528	58.86	8.98	48.74	103.58	0.024	InnerMembrane
SiCYP71A62	KQK97933	521	58.52	9.09	50.49	101.06	-0.017	InnerMembrane
SiCYP71A63	KQK98630	487	53.62	8.51	48.37	96.22	-0.148	Cytoplasmic
SiCYP71A64	KQK99363	503	56.58	8.36	45.92	94.29	-0.09	Cytoplasmic
SiCYP71A65	KQK99400	499	55.3	8.41	42.06	96.39	0.005	InnerMembrane
SiCYP71A66	KQK93967	508	56.14	8.5	30.08	97.13	-0.053	Cytoplasmic
SiCYP71A67	KQK93972	506	56.12	7.64	36.22	95.22	-0.075	Cytoplasmic
SiCYP71A68	KQK93973	509	56.95	8.93	34.31	96.37	-0.056	InnerMembrane
SiCYP71A69	KQK94619	503	56.34	6.58	35.51	99.28	-0.041	Cytoplasmic
SiCYP71A70	KQK94655	497	55.72	7.78	38.95	97.28	-0.07	Cytoplasmic
SiCYP71A71	KQK94716	539	60.14	8.6	34.97	93.53	-0.076	InnerMembrane
SiCYP71A72	KQK95343	505	56.47	7.38	39.13	89.07	-0.16	Cytoplasmic
SiCYP71A73	KQK95487	157	16.79	7.56	50.6	92.74	0.232	Cytoplasmic
SiCYP71A74	KQK95496	434	48.77	6.05	38.95	88.8	-0.156	Cytoplasmic
SiCYP71A75	KQK95516	505	56.19	8.12	37.29	95.66	-0.013	Cytoplasmic
SiCYP71A76	KQK95585	522	0.52	6.52	48.53	99.14	-0.052	Cytoplasmic
SiCYP71A77	KQK95842	338	37.92	9.49	36.14	101.33	-0.107	Cytoplasmic
SiCYP71A78	KQK95843	474	53.09	6.13	31.56	92.62	-0.125	Cytoplasmic
SiCYP71A79	KQK95849	513	56.84	6.32	33.6	95.67	0.003	Cytoplasmic
SiCYP71A80	KQK87171	508	56.09	7.21	44.86	95.28	-0.046	Cytoplasmic
SiCYP71A81	KQK87598	400	43.79	9.03	51.91	98.3	-0.072	Cytoplasmic
SiCYP71A82	KQK87608	513	57.37	9.54	49.98	92.92	-0.136	InnerMembrane
SiCYP71A83	KQK88173	528	59.06	7.14	51.92	92.95	-0.184	Cytoplasmic
SiCYP71A84	KQK88175	113	12.5	10.05	48.77	115.66	0.284	Cytoplasmic
SiCYP71A85	KQK88177	508	57.65	8.87	48.52	99.06	-0.11	Cytoplasmic
SiCYP71A86	KQK88939	505	56.07	8.61	34.89	97.17	-0.079	Cytoplasmic
SiCYP71A87	KQK88940	435	49.03	8.94	36.45	85.24	-0.223	Cytoplasmic
SiCYP71A88	KQK89233	250	28.04	9.93	39.76	85.08	-0.304	Periplasmic
SiCYP71A89	KQK89307	454	51.31	9.1	42.86	96.87	-0.158	Cytoplasmic
SiCYP71A90	KQK90299	517	57.37	8.82	42.76	95.3	-0.094	Cytoplasmic
SiCYP71A91	KQK90357	499	55.41	6.29	49.31	100.12	0.044	InnerMembrane
SiCYP71A92	KQK90797	302	34.21	9.48	50.51	96.26	-0.134	InnerMembrane
SiCYP71A93	KQK90929	541	59.18	9.66	38.25	92.9	-0.034	InnerMembrane
SiCYP71A94	KQK85495	174	19.6	5.97	57.46	90.86	-0.136	Cytoplasmic
SiCYP71B1	KQL29712	523	58.19	8.92	38.39	95.12	-0.12	Cytoplasmic
SiCYP71B2	KQL23269	521	58.87	8.33	48.13	90.71	-0.139	Cytoplasmic
SiCYP71B3	KQL16623	497	54.98	7.82	41.56	95.98	-0.058	Cytoplasmic
SiCYP71B4	KQL11677	519	58.67	9.07	43.09	95.07	-0.086	InnerMembrane
SiCYP71B5	KQK86167	479	53.65	9.05	33.35	88.33	-0.163	Cytoplasmic
SiCYP71B6	KQK86168	531	59.37	7.74	32.98	93.62	-0.068	Cytoplasmic
SiCYP71B7	KQK86169	525	58.34	8.53	34.63	95.28	-0.037	InnerMembrane
SiCYP71B8	KQK86170	517	57.87	6.66	35.98	90.7	-0.118	Cytoplasmic
SiCYP71B9	KQK86171	529	58.66	6.78	37.82	96.05	-0.032	InnerMembrane
SiCYP71B10	KQK86172	492	54.65	9.07	46.91	92.58	-0.098	Cytoplasmic
SiCYP71B11	KQK86174	541	59.95	8.53	38.43	93.59	-0.07	InnerMembrane
SiCYP71B12	KQK90672	479	53.76	8.56	35.4	88.91	-0.203	Cytoplasmic
SiCYP71B13	KQK90673	522	58.73	8.54	43.23	90.57	-0.109	Cytoplasmic
SiCYP721A1	KQL15547	510	57.13	9.46	35.72	92.65	-0.086	InnerMembrane
SiCYP722A1	KQL13937	470	51.59	9.03	57.26	88.57	-0.032	InnerMembrane
SiCYP722A2	KQK86293	470	52.76	9.31	39.55	91.09	-0.145	InnerMembrane
SiCYP724A1	KQL30238	196	22.15	7.75	40.26	89.49	-0.214	Cytoplasmic
SiCYP724A2	KQK97661	453	50.18	8.71	43.42	97.92	0.003	Cytoplasmic
SiCYP72A1	KQL10281	445	49.53	8.81	43.47	90.94	-0.075	Cytoplasmic
SiCYP72A2	KQL03969	555	60.62	9.08	49.5	87.26	-0.082	Cytoplasmic
SiCYP72A3	KQL05977	531	59.96	8.93	44.87	94.6	-0.085	InnerMembrane
SiCYP72A4	KQL05978	525	60.5	9.4	38.64	93.3	-0.209	InnerMembrane
SiCYP72A5	KQL05979	525	59.86	9.61	38.42	90.51	-0.228	InnerMembrane
SiCYP72A6	KQL05980	518	59.18	9.35	37.16	87.61	-0.256	InnerMembrane
SiCYP72A7	KQL05981	391	44.88	9.37	33.98	88.82	-0.288	InnerMembrane
SiCYP72A8	KQL05982	528	60.04	8.58	43.82	90.06	-0.121	Cytoplasmic
SiCYP72A9	KQL05983	548	62.39	8.72	48.7	92.06	-0.196	InnerMembrane
SiCYP72A10	KQL05984	528	60.12	9	47.58	93.09	-0.181	Cytoplasmic
SiCYP72A11	KQL05985	530	60.27	8.49	45.12	90.91	-0.17	InnerMembrane
SiCYP72A12	KQL05986	626	69.8	9.53	44.2	87.28	-0.116	InnerMembrane
SiCYP72A13	KQL05987	526	59.26	9.08	48.64	90.59	-0.175	InnerMembrane
SiCYP72A14	KQL05988	522	59.03	9.38	34.76	93.07	-0.187	InnerMembrane
SiCYP72A15	KQL05989	521	58.97	9.44	41.37	90.81	-0.185	InnerMembrane
SiCYP72A16	KQK91053	528	59.53	8.66	49.51	96.63	-0.113	Cytoplasmic
SiCYP734A1	KQL28193	531	59.86	9.45	40.81	88.17	-0.105	InnerMembrane
SiCYP734A2	KQL26948	519	58.67	9.67	45.22	86.86	-0.144	InnerMembrane
SiCYP734A3	KQL11530	545	60.38	9.23	42.58	93.01	0.008	InnerMembrane
SiCYP734A4	KQL04637	435	48.79	8.73	34.34	93.98	-0.089	Cytoplasmic
SiCYP74B1	KQL26933	571	62.17	8.57	37.33	104.05	0.191	InnerMembrane
SiCYP75B1	KQL22504	522	57.33	8.18	45.19	95.34	0.015	Cytoplasmic
SiCYP75B2	KQL22505	516	56.9	7	47.15	92.09	-0.061	Cytoplasmic
SiCYP75B3	KQL22506	521	56.78	8.95	43.51	93.7	0.008	Cytoplasmic
SiCYP75B4	KQL24669	465	52.21	8.67	46.76	92.19	-0.114	Cytoplasmic
SiCYP75B5	KQL24670	444	50.28	5.25	41.33	93.56	-0.112	Cytoplasmic
SiCYP75B6	KQL24671	518	58.72	6.27	44.93	98.15	-0.111	Cytoplasmic
SiCYP75B7	KQL24672	516	58.19	9.24	45.45	91.63	-0.135	InnerMembrane
SiCYP75B8	KQL24673	585	66.36	9.27	41.29	92.27	-0.174	Cytoplasmic
SiCYP75B9	KQL24675	519	58.6	7.69	37.41	95.2	-0.121	Cytoplasmic
SiCYP75B10	KQL16511	484	52.12	6.06	43.82	88.99	-0.039	Cytoplasmic
SiCYP75B11	KQL16513	530	58.78	6.18	43.89	92.58	-0.1	InnerMembrane
SiCYP75B12	KQL16515	201	22.3	9.96	36.16	106.77	0.287	InnerMembrane
SiCYP75B13	KQL00750	523	58.44	7.83	42.87	98.6	-0.029	InnerMembrane
SiCYP75B14	KQK90758	522	56.16	7.62	43.77	97.7	0.135	Cytoplasmic
SiCYP75B15	KQK90796	309	33.44	5.3	45.44	89.35	-0.1	Cytoplasmic
SiCYP75B16	KQK90798	531	59.39	7.31	52.27	92.39	-0.134	InnerMembrane
SiCYP75B17	KQK90799	536	59.2	7.25	48.77	98.06	-0.045	InnerMembrane
SiCYP76G1	KQL29726	152	16.55	11.91	60.71	122.7	0.276	InnerMembrane
SiCYP76G2	KQL30711	328	36.41	9.51	45.44	92.8	-0.196	InnerMembrane
SiCYP76G3	KQL30712	168	19.13	8.63	37.65	91.67	-0.092	Cytoplasmic
SiCYP76G4	KQL22221	508	57.13	6.37	40.4	104.63	-0.058	Cytoplasmic
SiCYP76G5	KQL23691	510	56.34	6.75	53.01	97.18	0.009	InnerMembrane
SiCYP76G6	KQL23766	511	56.21	7.26	49.18	101.88	0.108	InnerMembrane
SiCYP76G7	KQL24411	477	52.46	9.29	50.21	94.26	0.021	InnerMembrane
SiCYP76G8	KQL24731	503	55.19	6.45	51.77	95.86	-0.024	Cytoplasmic
SiCYP76G9	KQL16664	500	55.41	8.38	40.97	98.72	-0.015	Cytoplasmic
SiCYP76G10	KQL16667	424	47.7	6.49	37.55	93.82	-0.004	Cytoplasmic
SiCYP76G11	KQL01621	506	56.81	6.31	44.44	102.53	-0.095	Cytoplasmic
SiCYP76G12	KQL02116	493	54.03	6.83	42.93	96.61	0.004	Cytoplasmic
SiCYP76G13	KQL02117	369	40.73	9.63	54.22	86.48	-0.33	Cytoplasmic
SiCYP76G14	KQL02118	308	34.3	9.67	50.63	108.02	0.096	InnerMembrane
SiCYP76G15	KQL02119	497	54.26	9.47	40.53	104.04	0.089	Cytoplasmic
SiCYP76G16	KQK95046	431	48.03	8.81	48.62	97.84	-0.176	Cytoplasmic
SiCYP76G17	KQK95832	496	55.13	7.83	52.99	101.73	-0.089	Cytoplasmic
SiCYP76G18	KQK95844	513	57.02	9.16	42.66	98.46	0.071	InnerMembrane
SiCYP76G19	KQK88334	500	55.55	7.78	46.76	101.1	-0.063	Cytoplasmic
SiCYP76G20	KQK88335	500	55.29	8.73	51.21	93.14	-0.167	InnerMembrane
SiCYP76G21	KQK89526	495	55.48	8.92	44.07	96.2	-0.046	InnerMembrane
SiCYP76G22	KQK89583	462	51.22	6.84	41.56	97.12	0.021	InnerMembrane
SiCYP76G23	KQK91684	370	40.99	7.1	48.91	86.27	-0.291	Cytoplasmic
SiCYP77A1	KQK97140	534	59.35	9.43	47.3	89.42	-0.093	InnerMembrane
SiCYP77B1	KQL11970	513	57.19	8.68	49.38	89.55	-0.03	InnerMembrane
SiCYP78A1	KQL25423	462	51.16	6.77	35	97.36	-0.012	Cytoplasmic
SiCYP78A2	KQL25730	458	49.06	8.16	51.33	89.5	0.014	Cytoplasmic
SiCYP78A3	KQL26574	520	56.08	6.6	40.15	101	0.199	Cytoplasmic
SiCYP78A4	KQL02834	543	58.88	8.79	34.56	98.23	0.14	InnerMembrane
SiCYP78A5	KQK94598	527	57.72	9.05	47.55	98.16	0.104	InnerMembrane
SiCYP78A6	KQK89116	548	57.99	7.69	40.16	91.02	0.148	InnerMembrane
SiCYP78A7	KQK90387	523	56.46	7.24	47.79	95.01	0.094	InnerMembrane
SiCYP78A8	KQK92704	553	60.49	6.37	39.35	90.24	-0.04	Cytoplasmic
SiCYP79B1	KQL11675	542	60.06	7.67	47.69	94.13	-0.046	InnerMembrane
SiCYP79B2	KQL11676	541	59.92	8.82	44.37	95.19	-0.046	Cytoplasmic
SiCYP79C1	KQL26029	323	34.91	10.1	50.77	97.46	0.011	InnerMembrane
SiCYP81K1	KQL24332	189	21.43	4.97	55.35	89.79	-0.129	Cytoplasmic
SiCYP81K2	KQL16965	512	55.05	8.57	47.25	98.98	0.068	Cytoplasmic
SiCYP81K3	KQL16966	354	38.74	7.02	41.66	96.47	0.076	Cytoplasmic
SiCYP81K4	KQL07794	521	58.3	8.39	43.7	96.22	-0.105	Cytoplasmic
SiCYP81K5	KQK96399	465	51.18	6.82	42.93	86.32	-0.193	Cytoplasmic
SiCYP81K6	KQK86991	518	57	9.31	45.29	94.98	0.012	InnerMembrane
SiCYP81K7	KQK86992	518	56.91	8.52	52.02	93.22	0.013	InnerMembrane
SiCYP81K8	KQK86994	515	56.86	8.95	53.91	92.25	-0.05	InnerMembrane
SiCYP81K9	KQK86995	524	57.66	9.12	54.13	92.14	-0.046	InnerMembrane
SiCYP81K10	KQK86996	440	48.16	9.02	46.59	92.05	-0.06	Cytoplasmic
SiCYP81K11	KQK86997	523	57.23	8.72	46.62	95.76	0.091	InnerMembrane
SiCYP84A1	KQK88387	523	57.78	6.35	42.85	91.32	-0.03	InnerMembrane
SiCYP85A1	KQK88141	465	52.28	9.48	41.3	92.75	-0.119	InnerMembrane
SiCYP86A1	KQL30864	442	49.45	9.11	40.77	89.89	-0.071	Cytoplasmic
SiCYP86A2	KQL07790	547	61.17	8.93	43.91	92.45	-0.065	InnerMembrane
SiCYP86A3	KQK98437	542	60.02	8.64	41.78	88.45	-0.08	Cytoplasmic
SiCYP86B1	KQK88624	641	71.18	9.13	45.69	84.21	-0.191	Cytoplasmic
SiCYP86C1	KQL30311	672	73.97	8.96	42.67	76.62	-0.183	Cytoplasmic
SiCYP87A1	KQL30913	478	54.01	8.79	40.07	91.8	0.024	InnerMembrane
SiCYP87A2	KQL23122	448	50.88	8.7	33.18	95.71	0.007	InnerMembrane
SiCYP87A3	KQL02063	480	54.91	9.14	38	88.54	-0.098	InnerMembrane
SiCYP87A4	KQL02066	480	54.83	9.25	37.13	89.15	-0.094	InnerMembrane
SiCYP87A5	KQK98513	511	57.43	9.07	37.27	90.7	-0.005	InnerMembrane
SiCYP87A6	KQK98514	429	49.2	8.88	42.38	87.76	-0.124	InnerMembrane
SiCYP87A7	KQK98515	494	55.87	8.74	43.91	86.21	-0.137	Cytoplasmic
SiCYP87A8	KQK95103	301	34.52	8.39	40.4	84.25	-0.368	Cytoplasmic
SiCYP87A9	KQK87847	407	44.93	6.57	47.41	88.06	-0.006	Cytoplasmic
SiCYP88A1	KQL01086	497	56.15	9.51	44.64	86.2	-0.092	InnerMembrane
SiCYP88A2	KQK98338	494	54.92	9.32	53.78	89.17	-0.114	Cytoplasmic
SiCYP89A1	KQL24127	523	58.71	8.55	44.87	91.03	-0.235	InnerMembrane
SiCYP89A2	KQL26363	513	57.38	8.23	48.35	90.53	-0.086	InnerMembrane
SiCYP89A3	KQL26364	489	54.62	9.03	47.29	94.99	0.027	InnerMembrane
SiCYP89A4	KQL12995	535	59.35	9.77	58.17	100.64	0.012	InnerMembrane
SiCYP89A5	KQL15037	488	53.16	9.08	43.37	100.76	0.132	InnerMembrane
SiCYP89A6	KQL16830	515	56.74	9.18	57.17	95.07	0.055	InnerMembrane
SiCYP89A7	KQL11337	433	48.31	9.82	50.68	97.46	-0.037	InnerMembrane
SiCYP89A8	KQL04343	447	49.62	9.85	54.16	82.13	-0.221	Cytoplasmic
SiCYP89A9	KQL00718	517	56.61	9.91	53.75	98.09	0.103	InnerMembrane
SiCYP89A10	KQL00790	528	57.69	7.1	58.15	92.95	-0.026	Cytoplasmic
SiCYP89A11	KQL00849	325	36.18	9.26	62.38	88.58	-0.326	Cytoplasmic
SiCYP89A12	KQK96273	464	51.64	8.85	50.7	89.57	-0.079	InnerMembrane
SiCYP89A13	KQK96759	474	52.18	8.57	46.72	89.2	-0.06	Cytoplasmic
SiCYP89A14	KQK94927	486	53.62	8.34	52.12	89.53	-0.168	Cytoplasmic
SiCYP89A15	KQK95361	377	41.48	5.95	46.53	101.64	-0.092	Cytoplasmic
SiCYP89A16	KQK86123	518	57.74	8.12	58.15	95.62	-0.033	InnerMembrane
SiCYP89A17	KQK88372	517	58.48	9.04	45.23	94.72	-0.206	InnerMembrane
SiCYP89A18	KQK88373	503	56.61	9.05	48.35	96.38	-0.044	InnerMembrane
SiCYP89A19	KQK88374	518	57.11	9.23	37.2	96.06	-0.073	Cytoplasmic
SiCYP89A20	KQK88377	529	58.35	8.96	46.81	96.86	-0.065	InnerMembrane
SiCYP89A21	KQK88378	528	58.26	9.15	48.31	98.16	-0.074	InnerMembrane
SiCYP89A22	KQK89545	527	58.19	7.29	40.43	94.1	-0.087	InnerMembrane
SiCYP89A23	KQK90748	513	57.4	7.7	50.31	103.41	0.034	Cytoplasmic
SiCYP89A24	KQK90934	513	57.5	7.16	47.49	103.43	0.017	Cytoplasmic
SiCYP89A25	KQK90936	479	53.54	8.87	49.4	101.19	0.033	Cytoplasmic
SiCYP90A1	KQK99850	497	55.51	9.03	41.28	89.34	-0.169	Cytoplasmic
SiCYP90A2	KQK93522	502	56.05	8.92	41.74	89.04	-0.157	Cytoplasmic
SiCYP90B1	KQK91817	509	57.69	9.24	47.51	93.52	-0.114	InnerMembrane
SiCYP90B2	KQK91816	429	48.85	9.36	48.09	92.31	-0.179	InnerMembrane
SiCYP90D1	KQL13912	195	22.31	9.76	42.13	88.46	-0.238	Cytoplasmic
SiCYP90D2	KQL04830	472	52.66	9.54	54.03	95.28	-0.075	InnerMembrane
SiCYP93D1	KQL27915	541	58.96	6.82	49.6	95.43	-0.039	Cytoplasmic
SiCYP93D2	KQL11419	538	58.65	6.23	50.56	92.57	-0.083	Cytoplasmic
SiCYP93D3	KQK96113	539	58.88	6.45	53.34	95.84	-0.012	Cytoplasmic
SiCYP93D4	KQK85919	512	55.99	8.16	47.16	94.04	-0.014	Cytoplasmic
SiCYP94B1	KQL16195	529	58.52	9.56	57.63	82.48	-0.188	Cytoplasmic
SiCYP94B2	KQK94585	527	57.44	8.52	44.66	91.88	0.051	InnerMembrane
SiCYP94C1	KQL15266	508	55.24	6.67	43.03	90.33	0.155	Cytoplasmic
SiCYP94C2	KQL07816	528	58.24	9.52	47.25	91.16	0.044	InnerMembrane
SiCYP94C3	KQK99916	503	54.99	8.73	35.78	90.26	0.124	Cytoplasmic
SiCYP94C4	KQK93586	501	54.69	9.05	35.74	90.4	0.14	Cytoplasmic
SiCYP94D1	KQL15698	519	57.12	8.51	59.11	83.24	-0.078	Cytoplasmic
SiCYP94D2	KQL07373	271	30.68	8.68	50.58	66.97	-0.435	Cytoplasmic
SiCYP94D3	KQL07375	517	58.84	6.39	48.46	82.11	-0.253	Cytoplasmic
SiCYP94D4	KQL07376	509	57.52	6.49	45.94	83.36	-0.205	Cytoplasmic
SiCYP94D5	KQL08629	533	58.6	8.74	48.99	87.26	-0.062	InnerMembrane
SiCYP94D6	KQK99818	523	58.29	6.48	47.69	89.71	-0.089	Cytoplasmic
SiCYP94D7	KQK93478	507	56.69	6.93	46.87	87.93	-0.129	Cytoplasmic
SiCYP94D8	KQK91894	526	59.15	8.31	50.46	79.43	-0.286	Cytoplasmic
SiCYP94D9	KQK91895	524	59.13	9.34	47.78	80.88	-0.278	Cytoplasmic
SiCYP96A1	KQL13678	512	57.51	8.38	41.86	96.17	0.163	InnerMembrane
SiCYP96A2	KQL13682	507	56.85	8.53	40.58	99.23	0.2	InnerMembrane
SiCYP96A3	KQL13685	488	54.76	8.42	39.6	95.31	0.12	InnerMembrane
SiCYP96A4	KQL13688	507	56.84	8.53	40.75	97.89	0.186	InnerMembrane
SiCYP96A5	KQL13832	524	57.71	8.59	50.68	94.29	0.127	InnerMembrane
SiCYP96A6	KQL04711	510	58.11	8.67	45.3	91.57	0.041	InnerMembrane
SiCYP96A7	KQL04712	506	56.2	9.02	39.48	92.96	0.062	Cytoplasmic
SiCYP96A8	KQL01196	494	55.47	8.53	41.09	99.7	0.217	InnerMembrane
SiCYP96A9	KQL01197	507	57.01	8.37	43.62	98.84	0.171	InnerMembrane
SiCYP96A10	KQK92644	514	57.54	8.4	44.03	87.49	-0.016	Cytoplasmic
SiCYP96A11	KQK92645	517	57.84	7.22	41.18	90.77	0.014	InnerMembrane
SiCYP97B1	KQL28528	568	63.75	6.75	43.58	91.18	-0.174	InnerMembrane
SiCYP98A1	KQL14905	512	58.23	8.64	32.86	94.39	-0.255	Cytoplasmic
