# Supplementary material for: Genome-Wide Identification and Expression Profiling of Cytochrome P450 Monooxygenase Superfamily in Foxtail Millet
Source: Int J Mol Sci. 2023 Jul 4;24(13):11053. doi: 10.3390/ijms241311053 (PMC10341998; doi:10.3390/ijms241311053)
Supplement: Supplementary file 1 [file ijms-24-11053-s001.zip › Supplementary Files/Table S3. The tandem duplication and segmental duplication of SiCYP450 genes.xls]

## Sheet: Sheet1
Supplement Table 3. The tandem duplication and segmental duplication of SiCYP450 genes
Tandem duplication			Segmental duplication
SiCYP51G2	SiCYP51G3		SiCYP704A4	SiCYP704B2
SiCYP704A1	SiCYP704A2		SiCYP709B2	SiCYP709B9
SiCYP704A2	SiCYP704A3		SiCYP714A1	SiCYP714A8
SiCYP704B1	SiCYP704B2		SiCYP714A2	SiCYP714A5
SiCYP704B2	SiCYP704B3		SiCYP714A8	SiCYP714A5
SiCYP704B3	SiCYP704B4		SiCYP71A1	SiCYP71A29
SiCYP709B10	SiCYP709B11		SiCYP71A2	SiCYP71A28
SiCYP709B12	SiCYP709B13		SiCYP71A4	SiCYP71A25
SiCYP709B2	SiCYP709B3		SiCYP724A1	SiCYP724A2
SiCYP709B3	SiCYP709B4		SiCYP734A1	SiCYP734A3
SiCYP709B8	SiCYP709B9		SiCYP734A1	SiCYP734A4
SiCYP709B9	SiCYP709B10		SiCYP734A3	SiCYP734A4
SiCYP711A2	SiCYP711A3		SiCYP76G8	SiCYP76G15
SiCYP716A1	SiCYP79C1		SiCYP78A1	SiCYP78A4
SiCYP71A1	SiCYP71A2		SiCYP86A1	SiCYP86A3
SiCYP71A10	SiCYP71A11		SiCYP87A1	SiCYP87A5
SiCYP71A17	SiCYP71A18		SiCYP90A1	SiCYP90A2
SiCYP71A18	SiCYP71A19		SiCYP90D1	SiCYP90D2
SiCYP71A22	SiCYP71A23		SiCYP94C1	SiCYP94C2
SiCYP71A28	SiCYP71A29		SiCYP94C2	SiCYP94C4
SiCYP71A3	SiCYP71A4		SiCYP94C3	SiCYP94C4
SiCYP71A30	SiCYP71A31		SiCYP94D1	SiCYP94D5
SiCYP71A33	SiCYP71A34		SiCYP94D6	SiCYP94D7
SiCYP71A36	SiCYP71A37		SiCYP96A5	SiCYP96A6
SiCYP71A4	SiCYP71A5
SiCYP71A43	SiCYP71A44
SiCYP71A48	SiCYP71A49
SiCYP71A59	SiCYP71A60
SiCYP71A60	SiCYP71A61
SiCYP71A61	SiCYP71A62
SiCYP71A67	SiCYP71A68
SiCYP71A77	SiCYP71A78
SiCYP71A86	SiCYP71A87
SiCYP71A92	SiCYP75B16
SiCYP71B12	SiCYP71B13
SiCYP71B5	SiCYP71B6
SiCYP72A10	SiCYP72A11
SiCYP72A13	SiCYP72A14
SiCYP72A14	SiCYP72A15
SiCYP72A4	SiCYP72A5
SiCYP72A5	SiCYP72A6
SiCYP72A6	SiCYP72A7
SiCYP72A7	SiCYP72A8
SiCYP72A8	SiCYP72A9
SiCYP75B1	SiCYP75B2
SiCYP75B16	SiCYP75B17
SiCYP75B2	SiCYP75B3
SiCYP75B5	SiCYP75B6
SiCYP75B6	SiCYP75B7
SiCYP75B7	SiCYP75B8
SiCYP76G12	SiCYP76G13
SiCYP76G13	SiCYP76G14
SiCYP76G14	SiCYP76G15
SiCYP76G19	SiCYP76G20
SiCYP79B1	SiCYP79B2
SiCYP81K10	SiCYP81K11
SiCYP81K2	SiCYP81K3
SiCYP81K6	SiCYP81K7
SiCYP81K8	SiCYP81K9
SiCYP81K9	SiCYP81K10
SiCYP89A17	SiCYP89A18
SiCYP89A2	SiCYP89A3
SiCYP89A20	SiCYP89A21
SiCYP90B2	SiCYP90B1
SiCYP94D3	SiCYP94D4
SiCYP94D8	SiCYP94D9
SiCYP96A10	SiCYP96A11
SiCYP96A6	SiCYP96A7
SiCYP96A8	SiCYP96A9
