# Supplementary material for: Genome-Wide Identification and Expression Profiling of Cytochrome P450 Monooxygenase Superfamily in Foxtail Millet
Source: Int J Mol Sci. 2023 Jul 4;24(13):11053. doi: 10.3390/ijms241311053 (PMC10341998; doi:10.3390/ijms241311053)
Supplement: Supplementary file 1 [file ijms-24-11053-s001.zip › Supplementary Files/Table S4. The gene structure of SiCYP450 genes.xls]

## Sheet: Sheet1
Supplement Table 4. The gene structure of SiCYP450 genes
P450	Exon	Intron	UTR-5	UTR-3
SiCYP51G1	3	2		√
SiCYP51G2	2	1	√	√
SiCYP51G3	2	1
SiCYP51G4	2	1		√
SiCYP703A1	2	1
SiCYP79A1	2	1	√	√
SiCYP79A2	5	4
SiCYP79A3	2	1	√
SiCYP704A1	6	5
SiCYP704A2	5	4
SiCYP704A3	6	5
SiCYP704A4	4	3	√	√
SiCYP704A5	1
SiCYP704B1	3	2	√
SiCYP704B2	4	3		√
SiCYP704B3	4	3	√	√
SiCYP704B4	4	3
SiCYP704B5	4	3
SiCYP704B6	4	3
SiCYP706A1	2	1	√
SiCYP709B1	2	1	√	√
SiCYP709B2	3	2	√	√
SiCYP709B3	3	2	√	√
SiCYP709B4	5	4	√	√
SiCYP709B5	1
SiCYP709B6	2	1		√
SiCYP709B7	8	7
SiCYP709B8	5	4
SiCYP709B9	5	4
SiCYP709B10	5	4	√	√
SiCYP709B11	3	2
SiCYP709B12	5	4	√	√
SiCYP709B13	5	4
SiCYP710A1	1		√	√
SiCYP710A2	1		√	√
SiCYP711A1	4	3	√	√
SiCYP711A2	3	2		√
SiCYP711A3	4	3
SiCYP711A4	4	3
SiCYP714A1	3	2		√
SiCYP714A2	2	1	√	√
SiCYP714A3	9	8
SiCYP714A4	5	4
SiCYP714A5	5	4		√
SiCYP714A6	8	7
SiCYP714A7	6	5
SiCYP714A8	5	4		√
SiCYP715A1	2	1
SiCYP715A2	1
SiCYP715A3	2	1
SiCYP716A1	2	1
SiCYP716A2	2	1		√
SiCYP716A3	2	1
SiCYP71A1	2	1
SiCYP71A2	2	1	√	√
SiCYP71A3	2	1
SiCYP71A4	2	1
SiCYP71A5	2	1
SiCYP71A6	2	1
SiCYP71A7	3	2
SiCYP71A8	2	1
SiCYP71A9	2	1
SiCYP71A10	2	1	√	√
SiCYP71A11	2	1
SiCYP71A12	4	3
SiCYP71A13	1
SiCYP71A14	2	1	√	√
SiCYP71A15	2	1
SiCYP71A16	4	3
SiCYP71A17	1
SiCYP71A18	2	1		√
SiCYP71A19	4	3
SiCYP71A20	5	4
SiCYP71A21	2	1	√	√
SiCYP71A22	2	1
SiCYP71A23	2	1
SiCYP71A24	3	2
SiCYP71A25	2	1	√	√
SiCYP71A26	2	1
SiCYP71A27	3	2
SiCYP71A28	2	1
SiCYP71A29	2	1		√
SiCYP71A30	2	1
SiCYP71A31	2	1
SiCYP71A32	2	1
SiCYP71A33	2	1	√	√
SiCYP71A34	2	1	√	√
SiCYP71A35	2	1	√	√
SiCYP71A36	3	2
SiCYP71A37	3	2	√	√
SiCYP71A38	2	1
SiCYP71A39	2	1	√
SiCYP71A40	3	2
SiCYP71A41	2	1
SiCYP71A42	2	1	√	√
SiCYP71A43	3	2
SiCYP71A44	2	1	√	√
SiCYP71A45	2	1	√	√
SiCYP71A46	3	2
SiCYP71A47	2	1
SiCYP71A48	3	2	√	√
SiCYP71A49	3	2		√
SiCYP71A50	2	1		√
SiCYP71A51	2	1	√	√
SiCYP71A52	2	1
SiCYP71A53	2	1
SiCYP71A54	2	1	√	√
SiCYP71A55	3	2		√
SiCYP71A56	2	1
SiCYP71A57	2	1	√	√
SiCYP71A58	5	4
SiCYP71A59	3	2	√	√
SiCYP71A60	2	1
SiCYP71A61	3	2	√	√
SiCYP71A62	3	2	√	√
SiCYP71A63	6	5
SiCYP71A64	2	1
SiCYP71A65	2	1
SiCYP71A66	2	1		√
SiCYP71A67	2	1
SiCYP71A68	2	1	√	√
SiCYP71A69	3	2
SiCYP71A70	2	1
SiCYP71A71	3	2		√
SiCYP71A72	5	4
SiCYP71A73	2	1
SiCYP71A74	2	1	√	√
SiCYP71A75	2	1
SiCYP71A76	2	1	√	√
SiCYP71A77	2	1
SiCYP71A78	2	1
SiCYP71A79	2	1	√
SiCYP71A80	2	1	√	√
SiCYP71A81	3	2
SiCYP71A82	2	1
SiCYP71A83	2	1		√
SiCYP71A84	2	1
SiCYP71A85	2	1		√
SiCYP71A86	2	1	√	√
SiCYP71A87	2	1	√
SiCYP71A88	2	1
SiCYP71A89	4	3
SiCYP71A90	1
SiCYP71A91	3	2		√
SiCYP71A92	1		√
SiCYP71A93	6	5
SiCYP71A94	1
SiCYP71B1	2	1		√
SiCYP71B2	3	2	√	√
SiCYP71B3	3	2
SiCYP71B4	3	2
SiCYP71B5	3	2
SiCYP71B6	3	2
SiCYP71B7	1			√
SiCYP71B8	2	1	√	√
SiCYP71B9	1			√
SiCYP71B10	3	2
SiCYP71B11	2	1
SiCYP71B12	2	1
SiCYP71B13	2	1	√	√
SiCYP721A1	4	3		√
SiCYP722A1	5	4
SiCYP722A2	7	6
SiCYP724A1	5	4
SiCYP724A2	8	7		√
SiCYP72A1	7	6
SiCYP72A2	4	3		√
SiCYP72A3	5	4		√
SiCYP72A4	5	4
SiCYP72A5	5	4	√	√
SiCYP72A6	5	4	√	√
SiCYP72A7	4	3
SiCYP72A8	4	3	√	√
SiCYP72A9	5	4		√
SiCYP72A10	4	3	√	√
SiCYP72A11	4	3	√	√
SiCYP72A12	6	5		√
SiCYP72A13	5	4	√	√
SiCYP72A14	5	4	√	√
SiCYP72A15	5	4	√	√
SiCYP72A16	4	3	√	√
SiCYP734A1	5	4
SiCYP734A2	2	1
SiCYP734A3	5	4	√
SiCYP734A4	4	3	√
SiCYP74B1	7	6		√
SiCYP75B1	1		√	√
SiCYP75B2	3	2		√
SiCYP75B3	1		√
SiCYP75B4	4	3
SiCYP75B5	3	2
SiCYP75B6	2	1	√
SiCYP75B7	2	1
SiCYP75B8	3	2		√
SiCYP75B9	2	1	√	√
SiCYP75B10	5	4
SiCYP75B11	1		√	√
SiCYP75B12	1
SiCYP75B13	2	1		√
SiCYP75B14	3	2	√	√
SiCYP75B15	3	2	√	√
SiCYP75B16	2	1		√
SiCYP75B17	2	1		√
SiCYP76G1	1
SiCYP76G2	2	1
SiCYP76G3	2	1
SiCYP76G4	2	1
SiCYP76G5	2	1		√
SiCYP76G6	2	1	√	√
SiCYP76G7	2	1	√	√
SiCYP76G8	2	1	√	√
SiCYP76G9	1		√	√
SiCYP76G10	2	1
SiCYP76G11	2	1	√	√
SiCYP76G12	2	1
SiCYP76G13	2	1		√
SiCYP76G14	3	2
SiCYP76G15	1
SiCYP76G16	2	1
SiCYP76G17	2	1
SiCYP76G18	2	1
SiCYP76G19	2	1
SiCYP76G20	2	1		√
SiCYP76G21	2	1		√
SiCYP76G22	3	2
SiCYP76G23	3	2
SiCYP77A1	1		√	√
SiCYP77B1	2	1	√	√
SiCYP78A1	2	1	√	√
SiCYP78A2	3	2
SiCYP78A3	2	1
SiCYP78A4	2	1
SiCYP78A5	2	1		√
SiCYP78A6	2	1		√
SiCYP78A7	2	1
SiCYP78A8	2	1	√	√
SiCYP79B1	1
SiCYP79B2	3	2
SiCYP79C1	2	1
SiCYP81K1	2	1	√	√
SiCYP81K2	2	1	√	√
SiCYP81K3	3	2
SiCYP81K4	2	1	√	√
SiCYP81K5	2	1
SiCYP81K6	2	1
SiCYP81K7	2	1	√	√
SiCYP81K8	2	1	√	√
SiCYP81K9	2	1	√	√
SiCYP81K10	2	1
SiCYP81K11	2	1	√	√
SiCYP84A1	2	1	√	√
SiCYP85A1	9	8	√	√
SiCYP86A1	2	1
SiCYP86A2	1		√	√
SiCYP86A3	1		√	√
SiCYP86B1	4	3		√
SiCYP86C1	3	2		√
SiCYP87A1	9	8
SiCYP87A2	8	7
SiCYP87A3	9	8
SiCYP87A4	9	8
SiCYP87A5	8	7
SiCYP87A6	8	7	√
SiCYP87A7	9	8
SiCYP87A8	7	6
SiCYP87A9	6	5
SiCYP88A1	7	6		√
SiCYP88A2	7	6
SiCYP89A1	1		√	√
SiCYP89A2	1
SiCYP89A3	3	2
SiCYP89A4	1
SiCYP89A5	4	3
SiCYP89A6	1		√	√
SiCYP89A7	4	3
SiCYP89A8	4	3
SiCYP89A9	1			√
SiCYP89A10	1		√	√
SiCYP89A11	1
SiCYP89A12	2	1
SiCYP89A13	2	1		√
SiCYP89A14	2	1
SiCYP89A15	2	1		√
SiCYP89A16	1
SiCYP89A17	1			√
SiCYP89A18	2	1
SiCYP89A19	1
SiCYP89A20	1		√	√
SiCYP89A21	1		√	√
SiCYP89A22	1
SiCYP89A23	1
SiCYP89A24	1		√
SiCYP89A25	3	2
SiCYP90A1	7	6	√	√
SiCYP90A2	7	6	√	√
SiCYP90B1	8	7	√	√
SiCYP90B2	7	6	√	√
SiCYP90D1	3	2	√	√
SiCYP90D2	6	5	√
SiCYP93D1	2	1
SiCYP93D2	2	1
SiCYP93D3	1		√	√
SiCYP93D4	2	1		√
SiCYP94B1	1
SiCYP94B2	1		√	√
SiCYP94C1	1
SiCYP94C2	1		√	√
SiCYP94C3	1		√	√
SiCYP94C4	1			√
SiCYP94D1	1		√	√
SiCYP94D2	1		√	√
SiCYP94D3	1		√	√
SiCYP94D4	1			√
SiCYP94D5	1
SiCYP94D6	1
SiCYP94D7	1
SiCYP94D8	1
SiCYP94D9	1		√	√
SiCYP96A1	1		√	√
SiCYP96A2	1			√
SiCYP96A3	1
SiCYP96A4	1
SiCYP96A5	1
SiCYP96A6	2	1
SiCYP96A7	1
SiCYP96A8	2	1		√
SiCYP96A9	1
SiCYP96A10	1		√	√
SiCYP96A11	1
SiCYP97B1	14	13		√
SiCYP98A1	3	2	√	√
