# Supplementary material for: Genome-Wide Identification and Expression Profiling of Cytochrome P450 Monooxygenase Superfamily in Foxtail Millet
Source: Int J Mol Sci. 2023 Jul 4;24(13):11053. doi: 10.3390/ijms241311053 (PMC10341998; doi:10.3390/ijms241311053)
Supplement: Supplementary file 1 [file ijms-24-11053-s001.zip › Supplementary Files/Table S5.Putative cis-acting elements identified in the promoter regions of SiCYP450 genes..xlsx]

## Sheet: Sheet1
Supplement Table 5. Putative cis-acting elements identified in the promoter regions of SiCYP450 genes.
Gene name	Gene ID	Abscisic acid responsiveness	Anaerobic induction	Auxin responsiveness	Cell cycle regulation	Defense and stress responsiveness	Light responsiveness	Low-temperature responsiveness	Phytochrome down-regulation expression	Salicylic acid responsiveness	Circadian control	Seed-specific regulation	MeJA-responsiveness	Zein metabolism regulation	Meristem expression	Root specific	Endosperm expression	Gibberellin-responsive	MYB binding site involved in drought-inducibility	MYBHv1 binding site	MYB binding site involved in light responsiveness	The number of the cis-acting elements	Alpha-amylase promoters	Palisade mesophyll cells	Wound-responsive element	MYB binding site involved in flavonoid biosynthetic genes regulation	Total
SiCYP51G1	KQL26283	2					9	1		1			14		1		1		2	1							32
SiCYP51G2	KQK94753	5	4				12			2			4	1	2			1									31
SiCYP51G3	KQK94754	7	3	1			11	2					2				1	2	1		1						31
SiCYP51G4	KQK94757		1			1	10			1			2		4												19
SiCYP703A1	KQL00931	1	2			1	6			2			2		1		1	3	2								21
SiCYP79A1	KQK88267	5	5	2			13	3		2	1	1	8	1	1			1	2	1							46
SiCYP79A2	KQK88279	11	2				19	2					6						1								41
SiCYP79A3	KQK89098	1		1	1	1	4			1			4		3			2	1	1	1						21
SiCYP704A1	KQL09111	2	2	2	1		8						8		1				1	3							28
SiCYP704A2	KQL09112	2	2	2	1		8						8		1				1	3							28
SiCYP704A3	KQL09113	4	1	2	1		12			1		1	4		1			1	3								31
SiCYP704A4	KQK90219	11	1				20					2	4	2			2	1	1								44
SiCYP704A5	KQK90368	6	3			1	14	1		3								1	2		2					1	34
SiCYP704B1	KQK98540	7		1			9	2					2		1			1		2							25
SiCYP704B2	KQK98541	6	1	1		1	15			2		1		1	1			1	1	2	1						34
SiCYP704B3	KQK98542	3		1			10	1					2	1				1	2								21
SiCYP704B4	KQK98543	3		1			10	1					2	1				1	2								21
SiCYP704B5	KQK98563	8				1	14	1					2	3					3	1						1	34
SiCYP704B6	KQK92394	2	2	1			7	1					4	2	1		1	2	2								25
SiCYP706A1	KQL02852	6	5	2			15						12		1			2									43
SiCYP709B1	KQL30805	5	4	1			13						6	1	2				1		2						35
SiCYP709B2	KQL26838	7	3				14	3					10	1					1	1							40
SiCYP709B3	KQL26839	14	2				23	1					8					2			1						51
SiCYP709B4	KQL26840	3	1				5				1		4		4				1	1	1						21
SiCYP709B5	KQL09300	1					7				1		4					2		1							16
SiCYP709B6	KQL09408	5	1	1			11			1			12				2										33
SiCYP709B7	KQL10579	2		3			9	1		1			4				2	1	1								24
SiCYP709B8	KQK90734	4	4	3		2	12	1		1		1	4		1				1	1							35
SiCYP709B9	KQK90735	6	4	3		1	13			2	1						1			1	1						33
SiCYP709B10	KQK90736	8		2			11			1			6		1												29
SiCYP709B11	KQK90737	4		1			12			1			4	1	2					1							26
SiCYP709B12	KQK90738	7	2	1			8					1	4	2				1	1	2							29
SiCYP709B13	KQK90739	2	1	5			9	1			1		2	1	1			4	2								29
SiCYP710A1	KQL04937	4	1	2			6	1		2	1		6		2				1	1							27
SiCYP710A2	KQK90434	7	2	1			15	1		2		1	4		1			1	1	3							39
SiCYP711A1	KQL28114	6	1	2			12				1		2	2				1	1								28
SiCYP711A2	KQL06585	6	4	1			18	1		1			8	4	1			1		1							46
SiCYP711A3	KQL06586	1		2	1		12						4		2		1										23
SiCYP711A4	KQL00367	1	2				16						2		2				2								25
SiCYP714A1	KQL27192	6	2				11	1					8	1	4					1							34
SiCYP714A2	KQL14983	8	2		1		16	1		1			8		2				1	2							42
SiCYP714A3	KQL08876	4		1			12			1	1		10		1			2	1								33
SiCYP714A4	KQK99698	5	1	1		1	10	1					8	2	3		1	1	3	1							38
SiCYP714A5	KQK99702	2		1		2	8	1					2	1	1			1	3	1							23
SiCYP714A6	KQK93252	5	1	1			11	1					6	2	1			2	1	1							32
SiCYP714A7	KQK93346	1	1	1			9					1	6														19
SiCYP714A8	KQK91032	3	1	2			10	1					12	1				3									33
SiCYP715A1	KQL29730	2	4				8						4							2							20
SiCYP715A2	KQL32200	2	1				16	1				1	2					1									24
SiCYP715A3	KQL26658	6	4				16	3		1			4						2		1						37
SiCYP716A1	KQL26028	3	3	1			6				1		2		1				1	1	1						20
SiCYP716A2	KQL11857		4	2		2	3	4					4		1					2							22
SiCYP716A3	KQK94251	9	3			1	22			1	1		8	1			1	2									49
SiCYP71A1	KQL28393	2	2	3			8	1					6	1				1		1							25
SiCYP71A2	KQL28394	4	3	1			13	1					10	1						1	1						35
SiCYP71A3	KQL28399	3	1				8	1					10		2												25
SiCYP71A4	KQL28400	3	3	1			7					1	8					1	1								25
SiCYP71A5	KQL28401	9	2				13	2					10	1	1					2							40
SiCYP71A6	KQL29270	4	1	1			6			1			12					2			1						28
SiCYP71A7	KQL29306	9	3	2			13	1					14	1	1												44
SiCYP71A8	KQL29578	4				1	12			1		1	6	2	2			1									30
SiCYP71A9	KQL23181	3	1	3	1	1	6	1				1	6								1						24
SiCYP71A10	KQL23767	7	1		1	1	13	2					4		1		1				1						32
SiCYP71A11	KQL23768	5		2			10	2		1	2		4					2									28
SiCYP71A12	KQL24221	3			2	1	9						10		3					3	1			1			33
SiCYP71A13	KQL24333	3	3			1	6			1	2		2		1			1									20
SiCYP71A14	KQL25430	3	1				10	1					6	2	1			1		1							26
SiCYP71A15	KQL27087	4	2	1		1	7	1					12	2	4				1	1							36
SiCYP71A16	KQL27131	1	1	1			6	2			1		10	2	1			2	1		1			1			30
SiCYP71A17	KQL14741	5				1	8	1					2		1				2	1	2						23
SiCYP71A18	KQL14742	3	4	1			11	2			1		2		3		1	2	1								31
SiCYP71A19	KQL14743	6	1				11	1					2				1		1	1							24
SiCYP71A20	KQL15413	4	4	1			12			1	1		14	2	2			1	1		1						44
SiCYP71A21	KQL16177	6	4				13						6	1	1			1									32
SiCYP71A22	KQL16967	5	3	2			12				1	1	4	1			1		2	1							33
SiCYP71A23	KQL16968	5	2				16						4		1			1								1	30
SiCYP71A24	KQL10214	1	2	4			6	1					12		1					1							28
SiCYP71A25	KQL11263	9	1				19	1		1			4				1		1	1							38
SiCYP71A26	KQL11267	3	2	1	1		9						2												1		19
SiCYP71A27	KQL11268	5	3	1		1	7						10	1	1			1	2								32
SiCYP71A28	KQL11270	2	1				9							1	1			4	1	2	1						22
SiCYP71A29	KQL11271	4	2				8	1					10		1			1									27
SiCYP71A30	KQL11273	11	2				13						4		2	1		2	1		1						37
SiCYP71A31	KQL11274		3	2			8						2				1		1								17
SiCYP71A32	KQL03280	10	6				17						6					1	2								42
SiCYP71A33	KQL03282	6	2	1			11					1	4	1	1			1		1							29
SiCYP71A34	KQL03283	4	1	2			15			2			2	2	3					1							32
SiCYP71A35	KQL03285	4	2				12	1		1		1	10	1	1			1		1							35
SiCYP71A36	KQL04202	3		3			7	2					4		4				2	1	1						27
SiCYP71A37	KQL04203	17	1			1	22	1					12	1			1		1	1			1				59
SiCYP71A38	KQL04210	11	1	3			12					1	12	5				2		3							50
SiCYP71A39	KQL04688	2		2			9			1		1	4	1							1						21
SiCYP71A40	KQL06152	7	2	1		1	6				1		2					2	2								24
SiCYP71A41	KQL08684	6	2	1			12			1	1		4						2								29
SiCYP71A42	KQL00165	2	3	2			12					2	4						4		1						30
SiCYP71A43	KQL00166	4		1			10	1					8							1							25
SiCYP71A44	KQL00167	4					4					1	1														10
SiCYP71A45	KQL00368	2	6				10			2			2	1					1								24
SiCYP71A46	KQL00786	2	4				8	1		1			4					1	2					1			24
SiCYP71A47	KQL01150	4	1	2			11					2						1	2		1						24
SiCYP71A48	KQL01189		1	1		1	4								1				2		1						11
SiCYP71A49	KQL01190		3				15	1					2					2	3		1						27
SiCYP71A50	KQL01237	7	6				12	3				1	14	3					1								47
SiCYP71A51	KQL01259	5		1			12							1			1	1	2		1						24
SiCYP71A52	KQL01822	5	4			1	8	2							2		1										23
SiCYP71A53	KQL01890	1	1		2		14	1			1		6	1	1			2	1	2							33
SiCYP71A54	KQK96243	6	2	2			11					2	2		3			2	1	1							32
SiCYP71A55	KQK96487	2	2	1			6	1					2		1				1								16
SiCYP71A56	KQK96956	1	3	1			15	1			2		6	2	1		1		2	1							36
SiCYP71A57	KQK97742	1	2				5			1			8	1	2			1	1								22
SiCYP71A58	KQK97744	6	4	2			11	1					8		2			1	1		1			1			38
SiCYP71A59	KQK97930	9	2		1		21					1	8	2	4					3							51
SiCYP71A60	KQK97931	5	2				7						8	1					1								24
SiCYP71A61	KQK97932	2	1				10	1					4	1													19
SiCYP71A62	KQK97933	1	1				6						2		2			1	1					1			15
SiCYP71A63	KQK98630	9		1			21			3			6					3	2								45
SiCYP71A64	KQK99363	1	1			1	12						6	2				1	3								27
SiCYP71A65	KQK99400	6	3	3			12						8					1		1							34
SiCYP71A66	KQK93967	2	2	1			10			1	1		8	1	2			1	1	1	1						32
SiCYP71A67	KQK93972	8	1	1	1		20						12		3			2	1								49
SiCYP71A68	KQK93973	11	3	1	1		15						8	1				2	2								44
SiCYP71A69	KQK94619	3	2	1			7	1					6		1			1									22
SiCYP71A70	KQK94655	1	1				7			1			4	1			1		2	1							19
SiCYP71A71	KQK94716	4	3	1	1		12	1		1			4	1				1		1						1	31
SiCYP71A72	KQK95343	4	5				11	2					10	1		1		1	1		1						37
SiCYP71A73	KQK95487	1	1		1		2	1		1	1		4	3	3		1	1	2	1							23
SiCYP71A74	KQK95496	1	4	1			4	2		1		1	2	1	1			1	4	1							24
SiCYP71A75	KQK95516	1	4	2			4	1		1		1	2		1			1	4	1							23
SiCYP71A76	KQK95585	9	1	1		1	12	2				1	6	1	2					1							37
SiCYP71A77	KQK95842	2	3				14			1			4						1								25
SiCYP71A78	KQK95843		3			1	8						6							1							19
SiCYP71A79	KQK95849	1	2				4				1	1		1	1			2	1	2							16
SiCYP71A80	KQK87171	18	3				22			1			18	2					1								65
SiCYP71A81	KQK87598	4	1	1			12						12	3	5		1		2								41
SiCYP71A82	KQK87608	6		3			9						10						1								29
SiCYP71A83	KQK88173	2				1	19			1				1	1		1	2	2								30
SiCYP71A84	KQK88175	3	1	1			12				1		2						1	2				1			24
SiCYP71A85	KQK88177	2	1				11						8					1	1	1							25
SiCYP71A86	KQK88939	3	3				18		1		3		10		1				1								40
SiCYP71A87	KQK88940	5	2	1			13	1					8						2	2							34
SiCYP71A88	KQK89233	5	2	1		1	8	1							1		1		2	1							23
SiCYP71A89	KQK89307	7	3				9			1			2					1	1								24
SiCYP71A90	KQK90299	4	4	2		1	11			1			2	2	1			1	1	2							32
SiCYP71A91	KQK90357	2	1				4						2		1			2	1	1							14
SiCYP71A92	KQK90797	7	1	2			12	1		1			8	1						3							36
SiCYP71A93	KQK90929	5	3	1	1	2	17					2	8							2							41
SiCYP71A94	KQK85495	4	3	2			16						6		2		1		3								37
SiCYP71B1	KQL29712	3	4	2			14			1			6		1			3	1	2							37
SiCYP71B2	KQL23269	2	1				7					1	6	1						1				1			20
SiCYP71B3	KQL16623	4	1				14	2				1	4	2	1			1		2				1			33
SiCYP71B4	KQL11677	5	1	1			14	1					6	1	2			4		2							37
SiCYP71B5	KQK86167	1	3	1			4					1	6	1	3		1	2	7	2							32
SiCYP71B6	KQK86168	4	6	1		1	5					1	10		1		1									1	31
SiCYP71B7	KQK86169	10	1	1		1	21				2		8		2			1	1	1				1		1	51
SiCYP71B8	KQK86170	4	3			1	27	1							4			1		1							42
SiCYP71B9	KQK86171	2		2			8					2	4	2	2		2	1	1								26
SiCYP71B10	KQK86172	6	1				8			2			10	2					2		1						32
SiCYP71B11	KQK86174	1	3	2		1	4			2			4	1	2			2	1	1							24
SiCYP71B12	KQK90672						1						2						1								4
SiCYP71B13	KQK90673	4	1				15						4	1	3				3	1							32
SiCYP721A1	KQL15547	6	5	1	1	1	17	2		2			8	1				1	1	1							47
SiCYP722A1	KQL13937	9	2				14	2				1	16	1	1					1							47
SiCYP722A2	KQK86293	4					7						12					1	1								25
SiCYP724A1	KQL30238	3	2			1	10	1				1	2	1				1		1							23
SiCYP724A2	KQK97661	2	1	1			6	1					4	1				2			1						19
SiCYP72A1	KQL10281	3	2				5	3			1		4	2				1	1								22
SiCYP72A2	KQL03969	3					17			1	1		10		2												34
SiCYP72A3	KQL05977	3	1	4			8	2				1	10						2	2						1	33
SiCYP72A4	KQL05978		2	2			5			2	1		6				1	1	3								23
SiCYP72A5	KQL05979	4	1				7					3	2	1					1		1						20
SiCYP72A6	KQL05980	4	1	2			11						6	3							1						28
SiCYP72A7	KQL05981	4	1	2			11						6	3							1						28
SiCYP72A8	KQL05982	3	2	1		1	12			1			2	2				2		2							28
SiCYP72A9	KQL05983	8	2	1		1	15	3									1		1	1							33
SiCYP72A10	KQL05984	2					6			2			4								1						15
SiCYP72A11	KQL05985		2	2		1	5	1	1				6		1			1	1							1	21
SiCYP72A12	KQL05986	8	1	1		1	17					1	6					2	1								38
SiCYP72A13	KQL05987	2	4	2			9					1	2	1	1				1		1						24
SiCYP72A14	KQL05988	3	4	1		1	13	1				1	2	1	1				1								29
SiCYP72A15	KQL05989	1		1			9						12		1				1								25
SiCYP72A16	KQK91053	5	2			1	15			2			4		1				2	2	1						35
SiCYP734A1	KQL28193	1	2				8	1		3			4	2	2			2									25
SiCYP734A2	KQL26948	3	3	1			9						10					2	1	2							31
SiCYP734A3	KQL11530	8	3				17	1					8	2	1			1	1	2							44
SiCYP734A4	KQL04637	5	3				14						4				1	1		1				1			30
SiCYP74B1	KQL26933	2	4				18	1				1	8	1				3	1		1						40
SiCYP75B1	KQL22504	4	1				10			1			4	3	1				1								25
SiCYP75B2	KQL22505	9					20	1		1		1	2	1					3								38
SiCYP75B3	KQL22506		2			1	9						2	1				2			1						18
SiCYP75B4	KQL24669	1	3	1		1	6	1					6		1			1	1	1							23
SiCYP75B5	KQL24670	2	1	1			8	1		2			4				2	2	1	1							25
SiCYP75B6	KQL24671	4	2	2			12						14		1			1	1	1							38
SiCYP75B7	KQL24672	2	1				16			1	2		12	1	1			1	3	2							42
SiCYP75B8	KQL24673	3	3	1			7	4			2		8					2		1							31
SiCYP75B9	KQL24675	3	3	4		1	10			1			6		1		1	1	2								33
SiCYP75B10	KQL16511	7	3				12					1	6	1	1			1	2								34
SiCYP75B11	KQL16513	5		1		1	8				1		2		1				3								22
SiCYP75B12	KQL16515	1	3			1	16			1			8		2				1		3						36
SiCYP75B13	KQL00750	2	1	1		1	4	1		2			2	1				3	1								19
SiCYP75B14	KQK90758	4	1	2		2	10						10	1	1			1		1							33
SiCYP75B15	KQK90796	4		2			15						10							2							33
SiCYP75B16	KQK90798	3		1			9						2	1	1			1	2		1						21
SiCYP75B17	KQK90799	5	3	1			9						4		1			4									27
SiCYP76G1	KQL29726	7	6	1			16						6	1	1				2								40
SiCYP76G2	KQL30711	3	3				6	3		1			6	1	1		1		2	1							28
SiCYP76G3	KQL30712				1	1		8		1			4		1				1		1						18
SiCYP76G4	KQL22221	4	1		1		11	1		1			2						1	3							25
SiCYP76G5	KQL23691	5	1	1			13						4		1			2		1							28
SiCYP76G6	KQL23766	5	3	1			7		1	1		2	4		2			1	1	1							29
SiCYP76G7	KQL24411						1						2														3
SiCYP76G8	KQL24731	8	3	1			14	3		1			6		2			1	1		1						41
SiCYP76G9	KQL16664	5	4	1			10	1		1			6					3			1				1		32
SiCYP76G10	KQL16667	10	1	3	1		14	1		1			6		2		1	1	2	3							46
SiCYP76G11	KQL01621		2	1			8	1				1	2		2			4	3		1	1					26
SiCYP76G12	KQL02116	1	3	1			6			1			8	4						2							26
SiCYP76G13	KQL02117	1	2			1	3				2		4	1			1										15
SiCYP76G14	KQL02118	2	1				7						2	2	1												15
SiCYP76G15	KQL02119	5	1	2			13							1	1			2		1				1			27
SiCYP76G16	KQK95046	4	3				13	2		1			4		2			1	3	1							34
SiCYP76G17	KQK95832	2	3				8	1		1	1		4	1	2		1	2	3	1							30
SiCYP76G18	KQK95844	2	3				11					1	2					2									21
SiCYP76G19	KQK88334	4	2	1			10			1			2						1								21
SiCYP76G20	KQK88335	7	1		1		9						12		1			4		4							39
SiCYP76G21	KQK89526	4		1			6			1			8		1		1										22
SiCYP76G22	KQK89583	3	1				14	1		3			6		2			1	1	2							34
SiCYP76G23	KQK91684	7	1	1			7	1		1	1		12		1		1	2	2								37
SiCYP77A1	KQK97140	2	3				10	2				1	4					1	2	1							26
SiCYP77B1	KQL11970		4				5	4				1			1			2	1	1							19
SiCYP78A1	KQL25423	4	4	2			10						8		2			1	1	2							34
SiCYP78A2	KQL25730		3	1			2			2	1		4	2	1				2								18
SiCYP78A3	KQL26574	1	4	2			12	1			1		2		1			2	1	1							28
SiCYP78A4	KQL02834	5	2				10	2		1			14		1			1			1						37
SiCYP78A5	KQK94598	4	2				9				1			1	1				1								19
SiCYP78A6	KQK89116	5	4	1		1	7					2	6	1	2				1	2							32
SiCYP78A7	KQK90387	4	3	1			11	1						1				1	1	1							24
SiCYP78A8	KQK92704	1	2	2			8	2				1	4		1		1	1	1					1			25
SiCYP79B1	KQL11675	5	1				11	1							1			2									21
SiCYP79B2	KQL11676	3				2	7	2					10						1						1		25
SiCYP79C1	KQL26029	3	2				5						2	1					1		1	1					16
SiCYP81K1	KQL24332	2					7							1					1		1						12
SiCYP81K2	KQL16965	2	4				12			1				1	1			2									23
SiCYP81K3	KQL16966	5	1			1	11						4	1					3								26
SiCYP81K4	KQL07794	4	4			1	12	1				1	8					2		1							34
SiCYP81K5	KQK96399	1	2	1		1	11						6		1					2				1			26
SiCYP81K6	KQK86991	10	3	2	1	1	19					1	14					1	1	3							56
SiCYP81K7	KQK86992	1	7	2			8	1		1	1		2	2	2			4	4								35
SiCYP81K8	KQK86994	5	2				10				1		2	1							2						23
SiCYP81K9	KQK86995	4	1				14			1	1		12	1	2			2	1								39
SiCYP81K10	KQK86996	5	1	3			11	1					10							1							32
SiCYP81K11	KQK86997	2	1	1			6						8	2	1				2	1					1		24
SiCYP84A1	KQK88387	3	2	1			9			1			14	1				2	3		2						38
SiCYP85A1	KQK88141	3		1		1	6					1	4	1					1	1							19
SiCYP86A1	KQL30864	9	7			1	13						2	2	1	1			3	2							41
SiCYP86A2	KQL07790	1	2			1	4	1					4					2	1		1						17
SiCYP86A3	KQK98437	9	4	3		2	12	1			1		10		2			1	1	3							49
SiCYP86B1	KQK88624	7	4	1			14	1		1			14	2				1	2								47
SiCYP86C1	KQL30311	6	1				19			2		1	4	1	2			1									37
SiCYP87A1	KQL30913	4	2	1			10	2					14		1		1	1	1								37
SiCYP87A2	KQL23122	2	2			1	8	1		1		1			1			2	4		1						24
SiCYP87A3	KQL02063	3	1				8			1		1	8		1				1	1							25
SiCYP87A4	KQL02066	3					9			1		1	4		1			2	2	1							24
SiCYP87A5	KQK98513	1	1			2	10			2			4	1				1	2								24
SiCYP87A6	KQK98514	2	3				9			1		2	8	1				1									27
SiCYP87A7	KQK98515	2	2	1			9	1		1		1	2		3				2	1			1				26
SiCYP87A8	KQK95103	4	2	2	2		12			1			4	2		1				3	1						34
SiCYP87A9	KQK87847	4	1				8						6	2				1		1							23
SiCYP88A1	KQL01086	7	2			1	18	1				1	2	1				1									34
SiCYP88A2	KQK98338	5	1	1		2	17	1					6	1				1	2	1							38
SiCYP89A1	KQL24127	5	5	1			15						14	2	1			1	3	3							50
SiCYP89A2	KQL26363	11	2			1	14			1			6		1				3	1							40
SiCYP89A3	KQL26364	10	2	1		1	14			1			6		1				3	2							41
SiCYP89A4	KQL12995	4	3	1			9	1					4	3	1			1	2								29
SiCYP89A5	KQL15037	7	3	2			12	1					8	2	1		1										37
SiCYP89A6	KQL16830	2	2		1		12						2		1			6	1	4							31
SiCYP89A7	KQL11337	2	4	1		1	6						2	1				1			1						19
SiCYP89A8	KQL04343	1	3	2			7						4		1				1	1	1						21
SiCYP89A9	KQL00718		2	1			8						2		2			1		1	1						18
SiCYP89A10	KQL00790		1				8	1					4	1	1			1	5		1						23
SiCYP89A11	KQL00849	3		1			5	1					4					3									17
SiCYP89A12	KQK96273	1	4	1			12			1			4					2	3	2				1			31
SiCYP89A13	KQK96759	3		3			7	1					4		1					1							20
SiCYP89A14	KQK94927	4	1				17			2			6	1					1	1				1			34
SiCYP89A15	KQK95361	7	1		1	1	14	1			1	1	2	1				1	2	1							34
SiCYP89A16	KQK86123	1	2	2			11				1				2			3	2								24
SiCYP89A17	KQK88372	4	4	1			13			1			2	1	2		1	2	1		1						33
SiCYP89A18	KQK88373	5	4				13						14	3						1							40
SiCYP89A19	KQK88374	3	3	1	1	1	10						2		1			1									23
SiCYP89A20	KQK88377	3					13	1					6	1	1				1								26
SiCYP89A21	KQK88378	5	2				10						4	2	1		1			2							27
SiCYP89A22	KQK89545	3	2				10			1			8	1	1		1	1		1							29
SiCYP89A23	KQK90748	2		1			11					1			2			1	3								21
SiCYP89A24	KQK90934	4	1	1		1	10	1				1	2		2				2								25
SiCYP89A25	KQK90936	7	2				14						8		2				1	1							35
SiCYP90A1	KQK99850	2	4	2			6			2			2	1	1			1									21
SiCYP90A2	KQK93522	4	3	1			13			1			4					1									27
SiCYP90B1	KQK91817	1	4			1	11			2		1	2		1			3	1								27
SiCYP90B2	KQK91816	1	4			1	11			2		1	2		1			3	1								27
SiCYP90D1	KQL13912	2	3	2			9			1				1				3	1	1							23
SiCYP90D2	KQL04830	3	7	1			12	1		1			2	3	1			1	2	1							35
SiCYP93D1	KQL27915	3	4	2		1	13	1					2					1	1	1							29
SiCYP93D2	KQL11419	6					11						6		2												25
SiCYP93D3	KQK96113	2	1				9			1	1		2					3	1								20
SiCYP93D4	KQK85919	7	4	2		1	15	2		1			4						3								39
SiCYP94B1	KQL16195	4	2	1			11	1					2	1	1			2		1				1			27
SiCYP94B2	KQK94585	1		2			9	1										2	1								16
SiCYP94C1	KQL15266	3	4				8						4	1													20
SiCYP94C2	KQL07816	8	2	2		1	16				1		2		3				1	2	1						39
SiCYP94C3	KQK99916	5	1			1	13	1		2			2	1	1			2	5								34
SiCYP94C4	KQK93586	3	3			1	11						2		1			2	5								28
SiCYP94D1	KQL15698	4					10	1				1	4				1	1	1								23
SiCYP94D2	KQL07373	6		1			9						10		3						1	1					31
SiCYP94D3	KQL07375	3	2				13	1					6	1					1	1							28
SiCYP94D4	KQL07376	3	4	1			9	1		1			4	2				1		1							27
SiCYP94D5	KQL08629	7	2	2			15						8	1	1				1	2				1			40
SiCYP94D6	KQK99818	8	2				17	1					6								3						37
SiCYP94D7	KQK93478	9	5	1			23	1		1			10				1	1	2	1							55
SiCYP94D8	KQK91894	8	2	3			16	1		2			6	2	1			1		1							43
SiCYP94D9	KQK91895	9	2	1			15			1			12	1				1	1								43
SiCYP96A1	KQL13678	7	3				15	1					10		1			2	2						1		42
SiCYP96A2	KQL13682	3	3				11	1			2		8		1			3	2						1		35
SiCYP96A3	KQL13685	1	1				13	1			2		10		2			2	2	1					1		36
SiCYP96A4	KQL13688	2	2				11	1			1		10		1			2	2						1		33
SiCYP96A5	KQL13832	6	2	3			9						6					2		2	1					1	31
SiCYP96A6	KQL04711	7	1			1	8						8		1		1	1	1	2							31
SiCYP96A7	KQL04712	1	3				4			1								1	1								11
SiCYP96A8	KQL01196	3	3				15								1			2	2						1		27
SiCYP96A9	KQL01197	1	4				18						8					1	3						1		36
SiCYP96A10	KQK92644	6	2				15					1	2	1			1	1	1								30
SiCYP96A11	KQK92645	10	4				17			2		1	6	2					1								43
SiCYP97B1	KQL28528	4		2			13	1					2		2		1	1	1	1						1	29
SiCYP98A1	KQL14905	5	3	2			16	1		1			2	2			1		1	2							36
