# Supplementary material for: Genome-Wide Identification and Expression Profiling of Cytochrome P450 Monooxygenase Superfamily in Foxtail Millet
Source: Int J Mol Sci. 2023 Jul 4;24(13):11053. doi: 10.3390/ijms241311053 (PMC10341998; doi:10.3390/ijms241311053)
Supplement: Supplementary file 1 [file ijms-24-11053-s001.zip › Supplementary Files/Table S6.The expression levels (FPKM value) of SiCYP450 genes involved in 21 tissues.xlsx]

## Sheet: Sheet1
Supplement Table 6.The expression levels (FPKM value) of SiCYP450 genes involved in 21 tissues.
	Sequence ID	Plant_one-tip-two-leaf	Leaf-top-2-3_2-days-after-heading	Flag-leaf_filling-stage	Flag-leaf-sheath_filling-stage	Leaf-top-foruth_filling-stage	Leaf-sheath-top-foruth_filling-stage	Leaf-veins_S3	Mesophyll_S3	Root_Filling-stage	Stem-top-second_Filling-stage	Neck-panicle-internodes_Filling-stage	Panicle_Primary-panicle-branch-differentiation-stage	Panicle_Third-panicle-branch-differentiation-stage	Immature-spikelet_S2	Immature-spikelet_S4	Immature-seed_S1	Immature-seed_S2	Immature-seed_S3	Immature-seed_S4	Immature-seed_S5	Germinated-seeds_3-days
SiCYP51G2	KQK94753	26.4172	18.2221	5.1239	3.5876	3.29271	3.29279	2.46575	1.61885	18.9002	11.5104	7.64131	40.0292	37.9661	30.4224	14.1407	37.8546	29.1144	16.7442	6.17171	1.81612	46.4679
SiCYP79A3	KQK89098	0	0	0.184125	0.116202	0.109126	0.0827679	0.144568	0.0426046	0	0	0	0	0	0.638884	0.0961647	0.694311	0.48343	0.397703	0	0	0.612738
SiCYP704A1	KQL09111	8.53585	3.6417	6.62658	16.0184	4.72871	15.9297	4.61062	3.59104	41.3909	24.6676	28.0141	1.86013	1.8646	0.98146	1.03562	1.11983	0.686683	0.63973	0.505521	1.88653	14.9447
SiCYP704A5	KQK90368	0	0	0	0	0	0	0	0.0244106	0	0	0	0.0772471	0	0	0	0	0	0	0	0	0.509228
SiCYP704B2	KQK98541	44.8535	1.30816	39.4913	55.2503	57.1351	43.1963	73.6782	52.7848	48.4686	28.9402	51.1055	3.16435	3.14798	2.51975	5.97138	1.66883	1.43124	1.9036	3.76699	4.12542	8.95641
SiCYP704B3	KQK98542	16.3319	1.12043	21.659	16.6092	26.895	14.363	40.0315	46.3193	32.5405	17.7494	18.4677	2.15044	1.89422	9.90844	10.1489	8.68537	11.7074	12.0715	7.74155	8.0876	15.1303
SiCYP704B5	KQK98563	0.610895	0.194185	0.270133	0.0121107	0.175743	0	0.146909	0.185788	0	0.00955251	0.343885	0.0374711	0	0.108807	0.109861	0.0322361	0	0.0997447	0.0126655	0.434013	0.211684
SiCYP704B6	KQK92394	0	0.0075279	0	0	0	0.039911	0	0	0.0324883	0	0	0	0.116342	0.724211	0.615539	0.460595	0.183958	0.475374	0.219516	0.195665	0
SiCYP709B1	KQL30805	40.6271	47.2287	108.913	223.284	80.2898	59.1167	49.4767	49.1845	4.52151	42.565	123.615	19.8441	19.5516	2.18276	2.74246	2.93161	4.59961	1.4991	2.975	1.56675	9.90267
SiCYP709B2	KQL26838	3.07034	0.481714	5.78234	8.68071	1.81241	7.13319	5.05424	1.72198	8.50267	27.3332	60.0483	11.2838	12.1792	1.33077	2.1289	1.92406	1.65864	0.568747	0.695076	0.0599479	3.05936
SiCYP709B3	KQL26839	2.01958	0.85393	3.68144	1.46796	0.151271	2.27662	1.8118	0.172626	3.18973	0.293902	1.73434	0.309593	3.83813	0.516298	2.84708	1.01077	0.828499	0.133952	1.43225	1.42984	7.20795
SiCYP709B4	KQL26840	5.00578	3.13801	2.05687	1.85671	1.35711	0.871885	1.07049	0.672963	8.2497	0.18162	0.451422	0.329559	0.396708	2.38884	7.20206	0.919274	2.39472	1.94319	7.63796	16.7591	1.77303
SiCYP709B6	KQL09408	2.3571	5.12371	2.92672	15.3853	2.5418	5.70024	3.75471	1.6084	1.19043	0	1.25484	0	0.0452171	0.0942909	0.193774	0.854529	1.04369	0.119115	0	0.0596507	0.948697
SiCYP709B10	KQK90736	37.1422	7.14159	39.4549	30.7645	36.4132	31.4042	43.6697	44.4879	0.435093	15.3299	18.7557	0.0989573	0.0276108	2.50761	2.28542	3.46047	1.83015	0.938539	0.240022	0.32103	8.40767
SiCYP709B12	KQK90738	24.2625	65.4625	64.7909	65.3036	71.1415	53.2271	68.3867	68.76	29.7175	18.0697	33.5988	0.0662668	0.0894483	4.32518	8.83758	18.2405	14.1895	9.91347	5.26759	1.75856	5.19583
SiCYP710A1	KQL04937	25.6104	2.5135	2.03754	18.3176	2.33018	16.1807	7.12811	2.64957	9.74925	16.8563	13.3913	5.64638	10.6199	5.35867	3.47787	2.37296	11.5181	2.6229	1.34614	0.61969	13.1313
SiCYP710A2	KQK90434	35.1844	0.0336581	0	0.00890614	0	0	0.008856	0.0418648	0	0	0	0	0	1.47552	4.89249	0.784729	4.45011	1.31554	2.52349	1.60343	15.6421
SiCYP711A1	KQL28114	6.41342	96.1141	12.3795	9.24099	10.6807	5.34817	10.6838	11.151	9.91439	2.8169	3.5041	4.48226	3.50489	3.97321	4.40065	6.06189	7.77507	3.3211	2.35314	1.69914	1.93721
SiCYP711A2	KQL06585	1.73303	0.310122	0.302529	0.502327	0.0555063	0.336835	0.126848	0.00623837	6.15161	2.30776	1.52285	2.37354	1.81428	0.166088	0.309323	0.109334	0.0882119	0.117874	0.0920472	0.0522382	2.6294
SiCYP711A3	KQL06586	1.01344	0.482497	0.0113732	0.00835032	0	0	0	0	5.40578	0.0518655	0.099665	0.0563179	0.049565	2.71005	4.9698	0.0109882	0.197727	0.199188	0.0848062	0.338883	0.365739
SiCYP714A1	KQL27192	4.98864	0.464287	6.16313	10.9485	6.46501	11.4464	45.4871	22.9535	10.5119	1.59592	8.13635	0.216856	0.717885	0.151266	0.378502	0.303642	0.154085	0.274869	0.198211	0.506434	2.71914
SiCYP714A8	KQK91032	35.0249	16.3567	15.4813	6.42179	22.6494	13.5109	12.1554	16.5172	4.30138	3.72173	4.12941	3.18859	3.32134	1.78847	2.79862	1.25934	1.75303	1.02609	1.82536	0.835771	2.68864
SiCYP715A1	KQL29730	0.560132	0.0934293	0	0	0.0328134	0	0.0181171	0.0500547	0.606947	0	0	0	0.0213738	0.0966072	0.151435	0.129146	0	0.0357379	0.027864	0.0424884	4.92756
SiCYP715A2	KQL32200	0.0283301	0.00863878	0.056127	0.0523588	0.00794566	0	0.0448545	0	0.506999	0.050539	0.0667665	0	0.0302582	0.0702059	0.442867	0.0660758	0.0127239	0.0296091	0.0723178	0.016921	0.219788
SiCYP715A3	KQL26658	0.0821423	0	0.00975101	0	0	0	0	0	0.248758	0	0	0	0.0131761	0.00788484	0.0259708	0.0137587	0	0.0188692	0	0.0108248	0
SiCYP716A2	KQL11857	2.25192	0.825863	2.27306	3.28356	2.63786	6.32969	4.19075	2.57605	34.0087	7.80193	6.85722	0.723336	1.05659	1.51839	1.1456	0.969158	0.883065	0.296664	0.60332	0.436216	2.22229
SiCYP71A1	KQL28393	0.14938	0.477149	0.247492	3.13167	0.827649	1.50375	0.487318	0.240371	1.55739	0.675918	0.445491	0.0461232	0	0.0213782	0.2119	0.0891418	0.07027	0.0737722	0.259054	0.117863	0.198204
SiCYP71A2	KQL28394	0.934773	4.49225	4.30258	8.05049	3.98554	3.48327	2.79479	2.59142	5.56393	1.66744	2.7782	0.136768	0.221593	0.714227	0.853422	0.714464	1.95219	0.446164	0.665428	1.11107	0.878862
SiCYP71A4	KQL28400	0.0928466	0	0	0	0	0	0.0241935	0.150136	0.104143	0	0	0.684718	0.604433	0.0137224	0.0241657	0	0.180802	0.0239946	0	0.0458573	0.0998067
SiCYP71A5	KQL28401	0	0	0.0448585	0.0160544	0	0.134186	0.0602993	0	0.650051	0.370921	0.808566	0	0.156727	0.00827908	0.0915823	0	0	0.0657109	0.0629019	0.135895	0
SiCYP71A6	KQL29270	0	0	0.00913478	0.0180044	0.0238849	0.0105096	0.0198386	0	0.0114613	0.00993691	0.0325982	0	0	0.0324833	0.221014	0.0320086	0	0	0.113749	0	0.0220203
SiCYP71A7	KQL29306	0	0	0	0.259779	0	0	0	0	1.58317	0	0	0.118185	0.545907	0	0	0	0	0	0	0	0.205128
SiCYP71A8	KQL29578	0	0	0	0	0	0	0	0	3.40289	0	0	0	0	0.0108146	0.0184074	0.0279491	0	0	0	0	0
SiCYP71A9	KQL23181	0	0.196831	0.404532	0	0.167379	0.053675	0.0683239	0.130056	0.273781	0	0	0	0.0138616	0	0	0	0	0	0	0	0.0281158
SiCYP71A10	KQL23767	3.02946	14.2064	5.9771	50.1319	12.7775	5.59031	3.85473	2.7172	5.4083	0.409108	4.04557	0.27468	0.0127993	0.528845	10.8524	2.11829	0.0498195	0.0914542	4.59667	0.414156	1.46256
SiCYP71A11	KQL23768	53.7616	7.18281	142.801	93.7875	89.9886	19.8307	46.2911	74.9858	0.422546	6.08619	30.7139	0	0	0.11501	0.56339	0.498424	0.369248	0.0472721	0.808371	0.00555481	6.24873
SiCYP71A14	KQL25430	1.04033	31.4923	10.316	11.8456	13.288	7.61149	7.41139	7.25708	10.4421	2.69651	3.9048	0.305109	0.0283186	0.614206	3.10582	0.435213	0.342504	0.933647	2.25861	4.79301	5.61956
SiCYP71A21	KQL16177	4.22734	10.4375	3.58121	70.912	6.38825	20.7413	7.13938	2.41078	72.6203	2.82394	4.69622	0.13869	0.426707	5.52422	6.57261	7.04725	14.5776	3.42234	6.51596	1.81723	5.98205
SiCYP71A25	KQL11263	1.17281	0	0	0	0	0	0	0	0	0.0129115	0.33664	0.0117207	0.00955765	0	0	0.0441897	0	0	0	0	0.0572239
SiCYP71A28	KQL11270	0	0	0	0	0.0116133	0	0	0	0	0	0	0	0	0.878916	0.0918939	2.13399	0.405912	1.56579	0.0849293	0.0103603	0
SiCYP71A29	KQL11271	0.198455	16.4692	27.9037	27.3349	33.8364	17.0278	18.0836	19.3291	10.1898	9.83302	11.1005	1.46659	2.00155	0.714896	0.630586	0.586768	0.675862	0.435313	0.201249	0.168346	0.767881
SiCYP71A31	KQL11274	6.76452	0.0274021	2.17667	4.77411	0.888194	1.30208	0.778506	0.497345	2.27328	8.78236	2.13602	1.59418	2.01046	1.00192	1.3674	1.42617	1.68399	0.703796	0.406258	0.206391	3.86224
SiCYP71A32	KQL03280	1.80529	5.57528	18.0143	22.6199	13.9075	6.81979	7.26433	5.77982	14.4597	39.0308	42.6392	10.4083	7.13714	1.28869	1.02514	0.920064	1.52285	0.998759	0.694387	0.226884	0.333594
SiCYP71A36	KQL04202	11.5911	0.184013	0.100656	0.244826	0.0645385	0.099468	0.0432581	0.0455792	0	5.14653	2.4156	3.36138	6.5477	0.892185	0.381417	1.72045	0.373004	0.742462	0.416315	0.119668	3.49577
SiCYP71A38	KQL04210	0	0	0	0	0	0	0	0	0	0	0	0.0640876	0.0361465	0.0442812	0.89213	0.33884	0.311269	0.412395	0.482691	0.00912894	0
SiCYP71A39	KQL04688	0	0	0	0	0	0	0	0	0	0	0	0	0	0	0	0	0	0	0	0	10.4751
SiCYP71A41	KQL08684	1.14347	0	0	0.0316198	0	0	0	0	13.6775	0	0	0	0	0	0	0	0	0.00872606	0	0	1.9962
SiCYP71A47	KQL01150	0.3761	0.0251078	0	0	0	0	0	0	14.8134	0	0.0240859	0	0.0106135	0	0.00750615	0	0	0	0	0	0.0413664
SiCYP71A48	KQL01189	4.17268	0.0286848	0.0246515	0	0	0.0769323	0.0231178	0.00817456	215.906	0.0836239	1.60507	0	0	1.42106	37.639	1.1413	0.795618	1.65394	36.6734	197.018	0.636029
SiCYP71A49	KQL01190	0	0	0	0	0	0	0	0	0.0266917	0	0.0431603	0	0	0.128639	3.89872	0	0	0.520228	7.82429	46.2776	0.768567
SiCYP71A50	KQL01237	0.279492	4.04926	1.28005	3.89063	1.57525	1.27798	0.875326	0.925439	0.513079	0.0534959	0.232373	0.032904	0.0293399	0.0555879	0.892616	0.0206759	0	0.00708892	0	0.0517577	0.352083
SiCYP71A51	KQL01259	3.41864	19.1715	11.1165	79.3836	23.7017	12.6271	7.96449	6.30432	4.84516	0.43472	10.0875	0.428352	0	0.625393	13.3878	2.30406	1.46605	0.274595	7.6478	0.475484	2.26416
SiCYP71A52	KQL01822	1.0902	0.867359	1.06144	0.534631	0.0494471	0.290841	0.363114	0.309267	0	0.231533	0.380112	1.1581	2.22649	0	0	0	0	0	0.0122795	0	0.602742
SiCYP71A53	KQL01890	0.84034	0	0	0	0	0	0	0.0104327	0	0	0	0.0550236	0.120304	0.122202	0.284197	0.0733826	0	0.0700287	0.0719327	0.053134	1.98936
SiCYP71A55	KQK96487	24.9593	23.0445	10.8116	9.05759	10.1717	11.3119	12.3521	11.0782	133.161	11.6068	12.8419	6.01208	6.03641	1.21343	1.12623	0.638791	0.661926	1.33171	0.853345	0.472312	21.9759
SiCYP71A56	KQK96956	0.700782	0.0343536	1.36582	2.23228	1.11168	0.663118	0.338654	0.181497	4.80244	0.197313	0.378926	0.0172181	0	0.134842	0.197514	0.0376969	0	0.0484641	0.200969	0.423608	0.707246
SiCYP71A59	KQK97930	6.19832	0.205706	3.87644	4.71268	4.20646	3.40383	2.72532	4.08764	9.61523	0.289865	0.113251	0.0111219	0	0.0797569	1.08245	0.218778	0	0.223479	0.43018	1.91592	7.24711
SiCYP71A61	KQK97932	2.54019	0.938832	0.505683	0.230463	1.01544	0.491596	0.0585304	0.279865	59.3352	0.049791	0.0139675	0.0461031	0.0184287	0.0186666	0.0714911	0.0405749	0.143462	0.16667	0.34466	0.0212393	2.42752
SiCYP71A62	KQK97933	2.64848	0.149784	0.623247	0.604455	0.307158	0.689417	0.350787	0.511961	62.621	0.636061	0.203509	0	0	0.176505	0.682925	0.262385	0	0.265762	0.263893	0.631923	2.76142
SiCYP71A64	KQK99363	4.43165	0.010442	0.0193837	0.0151971	0	0	0	0.0781613	0.426396	0.129143	0.0291176	17.5676	16.228	0.1197	0.120419	0.0267763	0.499594	0.17781	0.209297	0.372447	3.41232
SiCYP71A65	KQK99400	78.3879	11.2729	113.34	75.9804	76.3454	35.2668	29.6585	34.4984	0.0348136	24.9743	47.6061	0.02647	0	0.04558	0.0285909	0.290394	0.725827	0.0574816	0.127748	0	25.4048
SiCYP71A66	KQK93967	0.0878421	0	0	0	0	0	0	0	0	0	0	0	0	0	0.0474777	0	0	0	0.095271	0.108176	0
SiCYP71A68	KQK93973	2.83617	1.45932	3.02125	88.4638	3.27676	15.9064	6.71971	1.55005	4.97951	0.34007	4.34578	0	0	0.367576	7.86477	1.08217	0.714515	0.106773	4.60487	0.506755	0.881593
SiCYP71A69	KQK94619	1.03568	1.3938	1.40553	1.19311	1.6511	0.604835	0.924439	0.786397	2.86252	0.158013	0.519437	0	0	0	0.00724956	0.0440626	0	0.0439911	0.228941	0.0244525	0.465333
SiCYP71A70	KQK94655	0.0691224	0	0	0	0	0	0	0	5.06458	0	0	0	0.0210934	0.827742	5.41706	0.607625	7.86561	1.41343	3.88078	5.70925	0.0459594
SiCYP71A74	KQK95496	0.414801	0	0	0	0	0	0	0	0	0	0	0.0736477	0.00835612	0	0.0325022	0	0.181318	0	0	0	1.65422
SiCYP71A80	KQK87171	4.13384	0	0.00789528	0	0	0	0.0104942	0.0093033	0.679923	0	0.0109572	3.99513	13.3901	0	0.00697024	0.0222805	0	0	0	0.039485	4.2144
SiCYP71A82	KQK87608	0.0448353	0	0	0	0	0	0	0	0.0601692	0	0	0.0106208	0.0114416	0.0121125	0.016331	0.0249133	0	0.0264018	0	0.0731244	0
SiCYP71A83	KQK88173	5.29723	1.07365	5.19058	5.70276	5.65037	6.43771	3.92408	4.94586	0.27192	1.44061	1.70767	0.495471	0.906589	1.54373	1.65574	2.07687	9.04926	1.17061	1.31538	2.10829	3.86565
SiCYP71A85	KQK88177	6.14611	1.71571	5.8487	8.46992	5.12509	4.02312	0.80954	0.981491	28.2208	1.63416	1.59802	0.397109	0.187774	1.03641	2.76414	0.342787	0.476291	0.477664	1.2705	1.26238	15.0691
SiCYP71B1	KQL29712	1.76707	0.80515	0.265343	16.8474	0.489386	6.75785	0.37431	0.0816069	6.98488	0	0.356054	0	0	0.0947903	0.361765	0.107267	0	0.0719496	0.0496871	0.122745	0.104405
SiCYP71B5	KQK86167	0	0	0	0.107167	0	0.0143594	0	0.0240012	0	0	0	0	0	0	0	0	0	0	0	0	0
SiCYP71B7	KQK86169	0.85373	0	0	0.157439	0.0113484	0.079441	0.0134536	0.0228971	2.52387	0	0.0140472	0	0	0	0.0181732	0.0142818	0	0	0	0	0
SiCYP71B8	KQK86170	0.06209	0.007315	0.00838022	68.3287	0.049583	29.2838	0.135019	0.0655776	0.036147	5.33825	1.83939	0.00827535	0	0.0273409	0	0.0298902	0.211505	0.0129551	0.153783	0	0
SiCYP71B9	KQK86171	1.1198	0.00996145	0	85.6726	0	49.3799	0.482304	0	0	8.59543	2.13466	0.39558	0.194491	0.314911	0.0630446	0.0425222	0	0	0	0.0100476	0.0327371
SiCYP721A1	KQL15547	2.0797	2.84829	8.37977	11.4291	8.62839	8.37199	6.67623	5.85305	11.9518	5.88666	4.64882	3.41755	2.89883	2.02234	3.66092	1.16473	3.47603	1.58407	2.40568	3.10096	5.72902
SiCYP722A1	KQL13937	3.72541	1.55813	6.77124	14.3255	5.57298	28.6344	15.0653	7.59487	14.0058	27.2618	23.6035	14.1656	19.3768	1.1689	2.82696	1.74565	4.51375	0.465984	0.646092	0.333054	6.94855
SiCYP722A2	KQK86293	0.353648	0.0194102	0.228219	0.0886708	0.175413	0.414142	0.407264	0.172484	0.895639	0.140944	0.0977422	0.0121645	0.0963543	0.106587	0.287327	0.0406155	0.0558027	0.00946927	0	0.220889	0.219134
SiCYP724A2	KQK97661	2.65604	0.364723	0.299302	0.282527	0.147482	0.13039	0.169977	0.263393	1.31743	0.411368	0.349972	13.5149	18.416	5.16578	10.2709	1.94627	1.83423	2.18869	6.31815	1.08235	1.1386
SiCYP734A1	KQL28193	1.91446	0.350539	1.10928	1.4415	0.761645	0.95512	1.24353	0.73847	14.0439	1.97549	0.555588	1.16217	1.24925	1.0407	1.3541	1.01092	2.19544	0.471659	0.324773	0.100507	2.0509
SiCYP734A2	KQL26948	0.677752	0	0.0287477	0.0205236	0.0426725	0	0	0	14.0863	0	0.0121861	0	0.0301298	0.24185	0.109419	0.0958904	0.00969113	0.122258	0	0	1.22897
SiCYP734A4	KQL04637	4.60345	4.64185	1.33385	0.791454	0.0925307	1.32255	0.301219	0.17512	1.44269	0.775856	1.47193	2.12386	2.57233	3.46461	2.66228	4.42448	7.42424	2.22532	1.26912	0.292714	3.18787
SiCYP74B1	KQL26933	13.9806	17.0186	18.1827	17.7257	15.2095	15.2096	12.6468	8.3649	15.969	6.45508	6.76277	3.28682	3.37953	4.31233	4.98629	5.80543	4.10412	4.19793	6.90339	7.5008	10.1168
SiCYP75B6	KQL24671	14.6447	0	0	0	0	0	0	0	279.728	0	0	0	0	0	0	0	0	0	0	0	0.950547
SiCYP75B7	KQL24672	0.329069	0.0451245	0.0307753	0.0177267	0.0245219	0	0	0	0.842058	0	0	0.0435972	0.0300363	0	0	0	0	0	0	0	0.415973
SiCYP75B9	KQL24675	14.6902	2.42872	2.43231	8.63826	0.911186	7.1603	1.35295	0.492923	4.97152	0.99423	0.64065	0.149439	0.118275	0.338371	0.972104	1.77406	2.14529	0.094761	0.253298	0.0515895	21.3044
SiCYP75B11	KQL16513	16.5116	0.134101	0.504643	0.333742	0.0608404	0.0925819	0.133523	0.15141	0.346488	0.0338993	0.0108442	4.57798	4.65874	0.0129672	0.0143312	0	0.115043	0	0.0478719	0.0170217	10.4688
SiCYP75B13	KQL00750	0.734498	0.0599912	0.00958814	0.175872	0	0.0110311	0.0686212	0.0298108	6.02105	0.422209	0.304412	0.151391	0.0345576	1.01387	1.37154	1.10152	1.71009	0.61055	0.422815	0.126629	2.88528
SiCYP75B14	KQK90758	11.2738	7.69759	1.17519	4.07658	1.04082	5.45119	3.44879	1.503	70.5951	31.3198	13.7236	2.82773	3.35341	4.05276	3.14899	5.50477	5.36322	1.47302	0.818004	0.394904	9.14166
SiCYP76G1	KQL29726	0.185188	0	0	0	0	0	0	0	44.2843	0	0	0	0	0.0948751	0.0824726	0.0464871	0	0.177835	0	0	0.0635822
SiCYP76G4	KQL22221	0.012319	0.0216503	0	0.0164014	0	0	0	0	0	0	0	0	0	0	0	0	0	0	0	0	0
SiCYP76G6	KQL23766	2.00051	7.06215	3.11154	55.9375	9.1101	6.1925	4.25309	2.52662	4.21463	0.0938708	3.0169	0.861602	0	0.536117	10.9483	1.51888	0.17397	0.040246	3.55928	0.168697	0.581115
SiCYP76G7	KQL24411	0.0551656	0	0	0	0	0	0	0	0	0	0	0.0488377	0.0179867	0.0176161	0.052312	0.0528801	0	0	0.0252967	0.229153	0.0849454
SiCYP76G8	KQL24731	31.7741	29.0899	71.2298	76.585	71.0023	41.558	60.1576	56.8054	16.2324	22.8737	28.8351	2.34259	2.35837	1.56771	1.84025	3.1447	1.89647	1.32683	2.16588	1.22026	8.27588
SiCYP76G9	KQL16664	27.5896	0	0.0106268	0	0	0	0.014125	0	24.797	0.128897	0	0.825348	1.9653	1.2257	1.66599	0.98196	2.19772	1.81076	1.57708	0.334459	17.4882
SiCYP76G11	KQL01621	8.89752	16.1851	2.72037	10.278	5.20321	1.2632	4.15145	2.62003	2.49405	11.0736	24.0355	0.101267	0.274189	0.230314	1.67335	0.113454	1.15195	0.0360469	0.656417	0.0456737	24.6202
SiCYP76G15	KQL02119	2.11484	0.41682	0.0278149	0	0	0	0	0	0.150227	0	0	0.810248	1.00029	1.11889	0.189685	1.16251	3.46295	0.495365	0.109395	0.119394	1.6724
SiCYP76G19	KQK88334	1.76517	3.21721	4.39864	4.84144	0.992584	0.478138	0.93452	0.804764	0.0230037	0.754569	0.715524	1.4434	1.5414	0.0243137	0.064357	0.032505	0.0229859	0.0141715	0.0825883	0.017015	0.104585
SiCYP76G20	KQK88335	1.0333	0.0058906	0.153263	0.0208096	0	0	0	0	0.180978	0	0	1.7943	2.2116	0.825736	1.54716	0.634104	1.64458	0.993021	1.1069	1.77979	6.28469
SiCYP77A1	KQK97140	28.9866	0	0	1.46479	0	0	0.266482	0	0	1.41544	0.0403771	0.441755	0.816895	27.9795	11.1128	14.9085	22.878	12.6284	4.77503	1.88919	11.576
SiCYP78A1	KQL25423	17.2836	418.171	25.7849	46.3338	41.1292	55.044	166.033	135.04	0.91952	4.94034	15.6648	0.671245	1.50323	15.922	21.3886	17.4038	21.1268	17.3721	12.4401	21.999	1.1069
SiCYP78A3	KQL26574	0.958043	0	0	0	0	0	0	0	0	0.0387053	0	0	0	9.11442	2.26364	5.01569	0.343988	1.62438	0.00697714	0.034045	1.31946
SiCYP78A6	KQK89116	5.07355	1.30947	0.0943965	0.113462	0.0465355	0.0371558	0.872568	0.388791	2.58481	0.0355298	0	291.768	131.269	11.0629	14.6708	5.40411	9.20928	3.9434	6.47087	2.73257	48.4049
SiCYP78A8	KQK92704	9.48749	0.0249163	0.0211449	0.012765	0.00912729	0.319514	0.0813445	0	51.366	0.263721	0.0828089	0	0.077868	0.365783	0.535575	0.697793	0.301943	0.50999	0.420409	0.114711	6.45696
SiCYP81K1	KQL24332	3.34559	0	0	0	0	0	0	0	0	0.132911	0	0.779763	0.607618	4.30099	3.57748	4.00072	10.9141	6.17666	2.6011	1.92418	2.97802
SiCYP81K4	KQL07794	0.714173	3.77929	1.28272	7.04917	1.56293	2.13763	1.30492	0.907835	1.67518	4.02091	8.7359	0.239902	0	0.285664	1.66703	0.900909	1.29507	0.286616	0.727276	2.24887	1.0227
SiCYP81K5	KQK96399	0.0643876	0.0178108	0.0883114	0	0	0	0	0	1.12684	0.0243319	0	0	0	0.075886	0.0399371	0.0245774	0	0.104555	0.0551275	0	0.250965
SiCYP81K6	KQK86991	0.0115864	0.0178565	0.0511836	0.0193083	0.0470141	0.0660434	0.0745924	0.0424365	0.0833722	0.0222712	0.0135248	0.0412433	0.245306	0.0088661	0.0321846	0.0362978	0	0.0253351	0.00738224	0.0455922	0.0586831
SiCYP81K7	KQK86992	0.153006	1.07624	0.0832282	0.0632024	0.0567608	0.133886	0.0991419	0.0139164	8.41579	2.12085	1.81899	0.314809	0.215827	4.38214	3.13633	3.69419	2.07531	2.25052	0.708064	0.2872	2.06433
SiCYP81K8	KQK86994	4.89645	0.53291	2.66469	7.23746	1.76744	10.7041	2.53423	1.09645	4.20051	0.202228	1.09794	0.0819748	0.15798	1.01299	0.369552	2.54855	0.716818	2.30204	0.15053	0.304263	2.95073
SiCYP81K9	KQK86995	36.211	13.923	74.8072	82.2595	65.4264	31.3338	39.2433	45.2875	15.6281	0.255288	13.6754	0.881488	0.497171	3.65511	3.78438	3.21497	1.3137	0.965597	4.54378	10.6514	41.1137
SiCYP81K10	KQK86996	0.286348	0.425401	0.0740897	0.164388	0.0782275	0.136236	0.0481402	0.0136552	2.02712	0.0163684	0.932394	0.0406637	0.158938	0.203329	0.204289	0.381492	0	0.138529	0.425569	0.0134022	3.4089
SiCYP81K11	KQK86997	28.4257	7.33419	15.5561	20.0362	9.42897	5.79638	26.7019	18.7528	38.7278	14.2237	14.9442	1.59572	1.87234	21.2025	14.5052	13.9152	5.51162	18.2997	4.9711	2.10773	3.88895
SiCYP84A1	KQK88387	14.1024	20.3806	22.9336	170.438	17.1194	56.8234	28.3701	14.7596	161.109	71.5398	103.927	1.7248	1.4916	6.96006	16.2309	3.24257	4.4822	3.29967	3.86404	1.15342	10.5978
SiCYP85A1	KQK88141	3.35166	2.99211	17.5513	10.8953	12.2625	12.8501	5.04771	2.88695	16.9668	0.793013	0.682537	5.23255	5.14612	6.62894	6.51474	5.93764	2.64343	4.97415	3.88697	1.71498	3.82711
SiCYP86A2	KQL07790	0.389509	0.141376	0.147382	0.0420166	0.0147372	0	0.0317134	0.0518687	0.813818	0	0.0100567	0.00834855	0.0168555	0.248225	0.687214	0.0722094	0.341786	0.176249	0.29548	0.368578	2.66128
SiCYP86A3	KQK98437	16.144	0	0.0156553	0.742138	0	0.175854	0.048884	0	1.44779	0.634863	0.19572	0.890066	1.13048	31.3739	5.7872	15.4979	6.2062	8.33321	2.52024	0.286393	8.39387
SiCYP87A3	KQL02063	0	0	0	0	0	0	0	0	0	0	0	0.0210973	0	0	0	0.0132569	0	0.016514	0	0	4.9385
SiCYP87A7	KQK98515	0.104379	0	0	0	0	0	0	0	0	0	0	0.0106111	0.0214235	0.0098867	0.0168156	0	0	0	0	0	0
SiCYP88A1	KQL01086	1.7087	2.33554	1.02821	1.41934	0.757048	2.04974	1.33464	0.614682	0.653685	1.69821	0.610909	7.22366	4.68909	86.1076	32.6072	58.5611	16.8318	48.4508	9.3177	4.19107	1.07115
SiCYP88A2	KQK98338	45.1956	17.5877	47.1458	57.0673	46.0626	58.4799	62.9266	32.5855	263.83	309.365	311.622	22.975	22.0173	20.0178	50.6012	15.6308	12.6836	10.2794	20.3662	16.5205	4.99641
SiCYP89A2	KQL26363	0.0256137	0	0	0	0	0	0	0	0	0	0	0.389234	0.237788	0.00954227	0.0161679	0.0252013	0	0.10907	0.0149584	0	0
SiCYP89A17	KQK88372	11.9822	18.4436	24.7878	15.8792	32.7243	16.7598	32.5721	18.3162	0.163842	1.35639	5.68848	0.0267413	0.0255125	0.45415	0.484528	0.455536	0.438596	0.188812	0.190989	0.0148173	0.636976
SiCYP89A19	KQK88374	0.580236	0.210539	0.0116634	0	0	0.0431459	0.119742	0	0	0	0	0.0494575	0.0594109	0.660391	0.329572	0.379138	0	0.213084	0.00841111	0.0307816	0
SiCYP89A20	KQK88377	30.6043	26.1995	61.0655	46.6445	45.7744	46.6775	43.8062	22.0095	11.5398	181.998	186.161	11.6946	8.80511	5.33779	4.72842	2.68895	2.31898	2.97758	2.80351	2.75931	9.50419
SiCYP89A21	KQK88378	9.43659	12.3399	16.9894	13.6965	11.8143	11.0088	9.7278	8.10794	8.0619	18.7418	19.4421	6.95073	5.80886	3.79363	5.81014	1.93631	5.40138	3.62735	4.69402	4.99102	6.46337
SiCYP89A23	KQK90748	0	0	0	0	0	0	0	0	3.72039	0	0	0	0	0	0	0	0	0	0	0	0
SiCYP89A24	KQK90934	0.144699	0.124403	0.0288693	0.0309961	0.0898493	0.0382584	0.200531	0.123811	24.883	0	0	0	0	0	0	0	0	0	0	0	0
SiCYP90A1	KQK99850	35.714	10.4943	41.4598	37.0405	48.2885	30.4274	47.0438	36.7736	16.1198	20.8806	21.937	9.01059	11.9689	20.0459	9.86916	21.7258	8.16459	8.18148	4.88148	11.7328	15.7363
SiCYP90A2	KQK93522	50.1831	7.56304	44.7772	44.0392	50.5063	30.1224	45.8075	36.607	3.47517	16.647	22.7828	9.86507	15.5072	25.7208	13.6279	27.1344	10.9632	14.1069	7.93712	14.7004	16.4028
SiCYP93D1	KQL27915	1.2157	0.768799	0.311387	3.32546	0.12657	3.37581	5.6008	1.91592	2.3922	1.9859	3.61283	0.0161475	0	0.0320411	0.188091	0.280437	0.527818	0.111929	0.0479253	0.0428062	1.65572
SiCYP93D2	KQL11419	0.0104798	0	0.0485878	0.0347506	0.0144143	0.00935628	0.0825503	0.0190345	1.4551	0	0	0	0	0.0376613	0.506845	0.0240564	0.324524	0	0.64624	0.853689	0.253224
SiCYP93D3	KQK96113	12.6857	1.35276	1.3716	3.60383	0.990313	1.93957	0.754938	0.796056	16.0821	14.1226	11.2748	0.503427	0.516489	0.639132	3.57399	3.59543	4.84207	0.658298	0.987566	0.447529	3.46339
SiCYP93D4	KQK85919	167.406	29.0501	19.0558	15.6599	18.3915	14.8621	18.4171	14.0727	5.7723	24.3358	23.7558	3.86154	4.68947	11.8608	8.75085	5.22127	21.2666	5.92312	2.64309	2.70419	25.5603
SiCYP94B1	KQL16195	0.0291067	0.0998764	0.232101	0.723338	0.020214	0.122112	0	0	0.703882	0.231659	0.462025	0.53587	1.46141	0	0.450184	0.180116	0.233435	0.0490024	0.0126962	0.154878	0.147349
SiCYP94C1	KQL15266	0.432001	1.2721	0.68933	2.73764	0.290903	4.04273	1.515	0.319588	3.79697	2.54074	3.87536	1.44307	1.82429	0.338534	0.197415	0.618122	0.804126	0.308847	0.242368	0.195911	0.342181
SiCYP94C2	KQL07816	8.21786	1.77511	16.4892	17.0689	1.6924	7.06007	4.5624	2.3984	8.28387	48.9394	61.1491	4.72758	10.6454	0.840861	2.40144	2.82889	8.00395	1.51243	3.46589	6.18863	11.759
SiCYP94C3	KQK99916	4.43487	2.35564	6.79452	29.6777	1.16059	24.2174	38.2853	13.4294	1.81267	17.7723	106.603	0.846234	34.3708	1.48537	8.69502	3.88973	10.2212	2.93857	2.11108	1.64179	10.3632
SiCYP94C4	KQK93586	7.64254	0.567639	1.69128	6.11284	0.0452539	15.8925	4.95775	3.30709	1.07974	8.65306	10.9401	0.228213	37.8117	1.0908	4.74364	3.45911	3.38162	1.15785	0.269432	0.26926	2.11681
SiCYP94D1	KQL15698	0.871333	3.85115	0.622563	8.60102	1.06105	2.30896	1.53308	0.667286	0.166229	5.37802	8.94131	2.06044	1.18405	0.332798	0.673739	0.405966	0.162475	0.0930794	0.0419747	0.096057	2.55965
SiCYP94D3	KQL07375	4.15675	19.635	10.5229	7.76116	6.73019	3.78291	5.93776	5.90556	14.6036	1.90921	1.47569	0.424723	0.361342	0.180991	1.71315	0.24113	0.420982	0.260813	2.55063	10.0963	11.3864
SiCYP94D6	KQK99818	0.150412	0	0.0203208	0	0	0	0.0108334	0	2.23047	0	0	0.0114076	0.0220831	0.0106288	0.00912127	0.0286727	0	0	0	1.72819	1.52769
SiCYP94D8	KQK91894	0.0236936	0	0.0209336	0	0	0	0.0104953	0.00928024	0.199845	0.0113859	0.0124506	0	0	0	0.0243818	0	0	0.0267213	0.0823172	0	0.0706924
SiCYP94D9	KQK91895	9.24735	66.2929	69.8924	56.177	69.991	43.7794	55.9488	64.0362	0.132312	24.6331	22.7937	1.82689	1.04313	3.1724	6.78234	10.1111	14.2976	7.5961	7.0981	8.54528	1.13127
SiCYP96A6	KQL04711	1.37702	0.536027	0.314462	0.264147	0.0402408	0.177436	0.0752099	0.0859387	0.794046	0.20116	0.0770634	1.74678	1.08809	0.330874	0.360861	0.299465	0.337823	0.118141	0.105521	0.178075	0.484258
SiCYP96A7	KQL04712	2.34258	0.0765211	0.858264	0	0	0	0.291113	0	73.5242	0.162537	0.127821	0.377046	0.118966	0.0426522	0.0373679	0.0566534	0.216633	0	0.035047	0	0.890606
SiCYP96A10	KQK92644	8.83504	0.0977448	10.0281	31.891	0.823478	5.27501	4.4676	2.60269	0.707811	0.993599	1.59954	0.0960238	0.195384	7.59964	18.5171	6.74706	7.75905	6.85067	22.3372	15.6891	28.183
SiCYP96A11	KQK92645	6.01328	0	0.161018	5.90871	0	0.337628	0.0212876	0	0.200894	0.174712	0.157178	4.32464	7.85318	6.95755	17.2926	3.32745	11.2124	7.40783	19.7779	18.1592	7.30625
SiCYP97B1	KQL28528	20.1117	2.04108	15.141	13.0791	17.9843	12.1883	14.309	13.3803	45.9763	12.7543	13.2369	4.48624	3.90629	3.79288	3.15393	4.70687	2.71493	2.12751	1.88165	2.82235	10.397
SiCYP98A1	KQL14905	20.2928	3.15978	10.3244	15.0381	5.4532	7.22803	4.65758	3.03119	39.2762	18.0961	12.2196	32.2625	30.243	5.24579	7.15154	10.1576	16.347	7.04226	6.2481	6.05626	22.9218
