# Supplementary material for: Genome-Wide Identification and Expression Profiling of Cytochrome P450 Monooxygenase Superfamily in Foxtail Millet
Source: Int J Mol Sci. 2023 Jul 4;24(13):11053. doi: 10.3390/ijms241311053 (PMC10341998; doi:10.3390/ijms241311053)
Supplement: Supplementary file 1 [file ijms-24-11053-s001.zip › Supplementary Files/Table S7. Primers used for RT-PCR.xlsx]

## Sheet: Sheet1
Supplement Table 7. Primers used for RT-PCR
Gene name	Sequence ID	Forward primer (5'-3')	Reverse primer (5'-3')
SiCYP71A11	KQL23768	TTGTGAGCGTCCTCCTTC	GTGCCTTAGCCATTACCG
SiCYP71A14	KQL25430	GAAGGCGGTGTTCAAGGAGG	AACGGGATGAGCTGGTAGTCG
SiCYP709B4	KQL26840	CGGGAGCAGCTACAAGGAAG	TGAACCCTGGAATTTGGACAC
SiCYP710A1	KQL04937	CTCCAGCAGCGGGTCATCCT	TCCACGGGCATCGCCATCAG
SiCYP721A1	KQL15547	AAGAACAGAACAAGGCAGAA	CAGCATTAACCCAAGCAA
SiCYP76G7	KQL24411	CTTCGTGGTGGTGTCGTCC	CACAGAGGGCTGGAGTTGG
SiCYP76G15	KQL02119	GGAGCGTTTCTTGGGCATTG	GCCAGTATGAGCGGCACCAC
SiCYP78A1	KQL25423	CTTCGTCGGCGGCATCAT	CAGCACGGCAACGGTATCAG
SiCYP88A2	KQK98338	AGGGTGGAGGGTTGTGGTC	GGTATGTGCCTGGCTTTGC
SiCYP89A20	KQK88377	GGGGACAACGGCAACACCA	TGAGCACCAGGAGGCAGAACAT
SiCYP94C3	KQK99916	CCTTCTCCCTCTGCTTGGTGG	GCCGAGGTTGGTGAAGTCCC
SiCYP94C4	KQK93586	CCGTGACATCGTGGTCAGCT	GGCGCATGTTCTCGTACAGC
SiCYP97B1	KQL28528	CCAGAGCCCTACCAAGAT	AACGAAGAGCCTCAAGAA
SiCYP98A1	KQL14905	GATCTGATCTGGGCCGACTA	CCACTGGCTTTCCTTCATTAC
SiActin	SETIT_026509mg	CGCATATGTGGCTCTTGACT	GGGCACCTAAATCTCTCTGC
